# Supplementary material for: Data Mining Identifies Differentially Expressed Circular RNAs in Skeletal Muscle of Thermally Challenged Turkey Poults
Source: Front Physiol. 2021 Aug 25;12:732208. doi: 10.3389/fphys.2021.732208 (PMC8424120; doi:10.3389/fphys.2021.732208)
Supplement: Supplementary file 1 [file Table_1.xlsx]

## Sheet: Sheet1
Supplemental Table 1. Summary of circRNAs identified in skeletal muscle of turkey poults under thermal challenge. For each circRNA the chromosome, chromosome ID and position (start and stop), length and strand are given. The circRNA type, gene/id and gene/symbol are as returned by CIRI2. Closest gene ID and gene symbol were determined by BEDtools. The gene descriptions correspond to those assigne…
Name	Chromosome	Chr ID	circRNA_start	circRNA_end	Length	Strand	circRNA type	Gene ID	Gene Symbol	Closest Gene ID	Closest Gene Symbol	Description (Gene or closest gene)
circ0001	MGA01	NC_015011.2	28822	37898	9076	+	intergenic	n/a		109370598	LOC109370598	uncharacterized LOC109370598
circ0002	MGA01	NC_015011.2	30525	37898	7373	+	intergenic	n/a		109370598	LOC109370598	uncharacterized LOC109370598
circ0003	MGA01	NC_015011.2	33928	72076	38148	+	intergenic	n/a		109370598	LOC109370598	uncharacterized LOC109370598	x
circ0004	MGA01	NC_015011.2	283310	306831	23521	+	intergenic	n/a		104913855	LOC104913855	SH3 and multiple ankyrin repeat domains protein 3
circ0005	MGA01	NC_015011.2	306765	319786	13021	+	intergenic	n/a		104913855	LOC104913855	SH3 and multiple ankyrin repeat domains protein 3
circ0006	MGA01	NC_015011.2	318404	350279	31875	+	intergenic	n/a		104913855	LOC104913855	SH3 and multiple ankyrin repeat domains protein 3
circ0007	MGA01	NC_015011.2	339764	367967	28203	+	intergenic	n/a		104913855	LOC104913855	SH3 and multiple ankyrin repeat domains protein 3
circ0008	MGA01	NC_015011.2	439928	454329	14401	+	intergenic	n/a		104914112	LOC104914112	coiled-coil-helix-coiled-coil-helix domain-containing protein 5-like	x
circ0009	MGA01	NC_015011.2	454630	475036	20406	+	intergenic	n/a		100540102	MVB12A	multivesicular body subunit 12A	x
circ0010	MGA01	NC_015011.2	476274	483538	7264	+	intergenic	n/a		104916954	LOC104916954	pre-B-cell leukemia transcription factor 1
circ0011	MGA01	NC_015011.2	476274	483639	7365	+	intergenic	n/a		104916954	LOC104916954	pre-B-cell leukemia transcription factor 1	x
circ0012	MGA01	NC_015011.2	483398	486074	2676	+	intergenic	n/a		104916954	LOC104916954	pre-B-cell leukemia transcription factor 1
circ0013	MGA01	NC_015011.2	486001	488957	2956	+	intergenic	n/a		100550166	LPAR2	lysophosphatidic acid receptor 2
circ0014	MGA01	NC_015011.2	491007	498883	7876	+	intergenic	n/a		100550166	LPAR2	lysophosphatidic acid receptor 2
circ0015	MGA01	NC_015011.2	2966932	3042299	75367	+	intron	100547919	PRKCQ	100547919	PRKCQ	protein kinase C theta
circ0016	MGA01	NC_015011.2	3366921	3438045	71124	-	intron	100547919	PRKCQ	100547919	PRKCQ	protein kinase C theta	x
circ0017	MGA01	NC_015011.2	3381573	3438045	56472	-	intron	100547919	PRKCQ	100547919	PRKCQ	protein kinase C theta
circ0018	MGA01	NC_015011.2	3390622	3451896	61274	-	intron	100547919	PRKCQ	100547919	PRKCQ	protein kinase C theta	x
circ0019	MGA01	NC_015011.2	3390646	3451896	61250	-	intron	100547919	PRKCQ	100547919	PRKCQ	protein kinase C theta
circ0020	MGA01	NC_015011.2	3445811	3464584	18773	-	intron	100547919	PRKCQ	100547919	PRKCQ	protein kinase C theta	x
circ0021	MGA01	NC_015011.2	4235569	4242733	7164	+	intergenic	n/a		100548528	ATP5C1	ATP synthase, H+ transporting, mitochondrial F1 complex, gamma polypeptide 1
circ0022	MGA01	NC_015011.2	4326804	4333443	6639	+	exon	100549246	TAF3	100549246	TAF3	TATA-box binding protein associated factor 3
circ0023	MGA01	NC_015011.2	7970286	7970421	135	+	intergenic	n/a		100540470	CAMK1D	calcium/calmodulin dependent protein kinase ID
circ0024	MGA01	NC_015011.2	9384044	9569649	185605	+	intergenic	n/a		109369703	LOC109369703	uncharacterized LOC109369703	x
circ0025	MGA01	NC_015011.2	9583838	9625996	42158	-	intergenic	n/a		100551089	CERK	ceramide kinase	x
circ0026	MGA01	NC_015011.2	9743152	9807398	64246	+	intergenic	n/a		100549707	LOC100549707	GRAM domain-containing protein 4
circ0027	MGA01	NC_015011.2	9818034	9841685	23651	-	intergenic	n/a		100549552	LOC100549552	histone H2B 5-like
circ0028	MGA01	NC_015011.2	9818753	9841685	22932	-	intergenic	n/a		100549552	LOC100549552	histone H2B 5-like
circ0029	MGA01	NC_015011.2	9853890	10007943	154053	-	intergenic	n/a		104917408	LOC104917408	cadherin EGF LAG seven-pass G-type receptor 1-like
circ0030	MGA01	NC_015011.2	10143042	10232236	89194	+	intergenic	n/a		100550320	CPNE8	copine 8
circ0031	MGA01	NC_015011.2	10236043	10363545	127502	+	intergenic	n/a		104913741	LOC104913741	kinesin-like protein KIF21A
circ0032	MGA01	NC_015011.2	10236043	10365888	129845	+	intergenic	n/a		104913741	LOC104913741	kinesin-like protein KIF21A
circ0033	MGA01	NC_015011.2	10399068	10445508	46440	+	intergenic	n/a		104909233	LOC104909233	ATP-binding cassette sub-family D member 2-like
circ0034	MGA01	NC_015011.2	10399068	10446974	47906	+	intergenic	n/a		104909233	LOC104909233	ATP-binding cassette sub-family D member 2-like
circ0035	MGA01	NC_015011.2	10439219	10452914	13695	+	intergenic	n/a		100549247	LOC100549247	ATP-binding cassette sub-family D member 2
circ0036	MGA01	NC_015011.2	10477002	10515804	38802	+	intergenic	n/a		104913833	LOC104913833	uncharacterized LOC104913833
circ0037	MGA01	NC_015011.2	10501939	10549028	47089	+	intergenic	n/a		100549093	LOC100549093	proton myo-inositol cotransporter-like
circ0038	MGA01	NC_015011.2	10548920	10571369	22449	+	intergenic	n/a		104913849	LOC104913849	proton myo-inositol cotransporter-like
circ0039	MGA01	NC_015011.2	10730317	10739007	8690	+	intergenic	n/a		104913873	LOC104913873	endoplasmic reticulum-Golgi intermediate compartment protein 2-like
circ0040	MGA01	NC_015011.2	10738910	10753589	14679	+	intergenic	n/a		100547709	LOC100547709	endoplasmic reticulum-Golgi intermediate compartment protein 2	x
circ0041	MGA01	NC_015011.2	10741415	10785332	43917	+	intergenic	n/a		100547709	LOC100547709	endoplasmic reticulum-Golgi intermediate compartment protein 2
circ0042	MGA01	NC_015011.2	10939069	10959425	20356	+	intergenic	n/a		109370498	LOC109370498	uncharacterized LOC109370498	x
circ0043	MGA01	NC_015011.2	10939069	10962787	23718	+	intergenic	n/a		109370498	LOC109370498	uncharacterized LOC109370498
circ0044	MGA01	NC_015011.2	10947340	10973116	25776	+	intergenic	n/a		100547399	BCAP29	B-cell receptor associated protein 29
circ0045	MGA01	NC_015011.2	10970481	10979953	9472	+	intergenic	n/a		100548170	DUS4L	dihydrouridine synthase 4 like	x
circ0046	MGA01	NC_015011.2	10970565	10979953	9388	+	intergenic	n/a		100548170	DUS4L	dihydrouridine synthase 4 like
circ0047	MGA01	NC_015011.2	10989607	11007909	18302	-	intergenic	n/a		104917462	LOC104917462	conserved oligomeric Golgi complex subunit 5-like
circ0048	MGA01	NC_015011.2	10989607	11059582	69975	-	intergenic	n/a		104917462	LOC104917462	conserved oligomeric Golgi complex subunit 5-like
circ0049	MGA01	NC_015011.2	11059452	11142531	83079	-	intergenic	n/a		100548016	LOC100548016	conserved oligomeric Golgi complex subunit 5
circ0050	MGA01	NC_015011.2	11100327	11160617	60290	-	intergenic	n/a		100548016	LOC100548016	conserved oligomeric Golgi complex subunit 5	x
circ0051	MGA01	NC_015011.2	11149798	11170204	20406	-	intergenic	n/a		104914147	LOC104914147	conserved oligomeric Golgi complex subunit 5-like	x
circ0052	MGA01	NC_015011.2	11163198	11177421	14223	+	intergenic	n/a		104914176	LOC104914176	HMG box-containing protein 1-like
circ0053	MGA01	NC_015011.2	11163198	11178035	14837	+	intergenic	n/a		104914176	LOC104914176	HMG box-containing protein 1-like	x
circ0054	MGA01	NC_015011.2	11190146	11234459	44313	+	intergenic	n/a		100547863	PRKAR2B	protein kinase cAMP-dependent type II regulatory subunit beta
circ0055	MGA01	NC_015011.2	11472683	11513629	40946	-	intergenic	n/a		100546626	NAMPT	nicotinamide phosphoribosyltransferase
circ0056	MGA01	NC_015011.2	11614211	11639909	25698	-	intergenic	n/a		109370892	LOC109370892	uncharacterized LOC109370892
circ0057	MGA01	NC_015011.2	11639805	11663907	24102	-	intergenic	n/a		109370892	LOC109370892	uncharacterized LOC109370892
circ0058	MGA01	NC_015011.2	11663685	11689831	26146	-	intergenic	n/a		109370906	LOC109370906	ataxin-7-like protein 1
circ0059	MGA01	NC_015011.2	11679991	11710552	30561	-	intergenic	n/a		100546325	LOC100546325	ataxin-7-like protein 1
circ0060	MGA01	NC_015011.2	11711492	11745900	34408	+	intergenic	n/a		104917484	LOC104917484	pseudouridylate synthase 7 homolog
circ0061	MGA01	NC_015011.2	11711492	11745973	34481	+	intergenic	n/a		104917484	LOC104917484	pseudouridylate synthase 7 homolog	x
circ0062	MGA01	NC_015011.2	11827293	11857375	30082	-	intergenic	n/a		104917487	LOC104917487	SRSF protein kinase 2-like
circ0063	MGA01	NC_015011.2	11849971	11953621	103650	-	intergenic	n/a		104917487	LOC104917487	SRSF protein kinase 2-like	x
circ0064	MGA01	NC_015011.2	11866893	11964249	97356	-	intergenic	n/a		104917487	LOC104917487	SRSF protein kinase 2-like
circ0065	MGA01	NC_015011.2	11866893	12002128	135235	-	intergenic	n/a		104917487	LOC104917487	SRSF protein kinase 2-like
circ0066	MGA01	NC_015011.2	11867026	11964249	97223	-	intergenic	n/a		100545555	KMT2E	lysine methyltransferase 2E
circ0067	MGA01	NC_015011.2	11867026	12002128	135102	-	intergenic	n/a		100545555	KMT2E	lysine methyltransferase 2E
circ0068	MGA01	NC_015011.2	11867130	11964249	97119	-	intergenic	n/a		100545555	KMT2E	lysine methyltransferase 2E
circ0069	MGA01	NC_015011.2	11867130	11968372	101242	-	intergenic	n/a		100545555	KMT2E	lysine methyltransferase 2E
circ0070	MGA01	NC_015011.2	11867130	12002128	134998	-	intergenic	n/a		100545555	KMT2E	lysine methyltransferase 2E
circ0071	MGA01	NC_015011.2	11963079	12002128	39049	-	intergenic	n/a		104914570	LOC104914570	uncharacterized LOC104914570
circ0072	MGA01	NC_015011.2	11963090	11990741	27651	-	intergenic	n/a		104914570	LOC104914570	uncharacterized LOC104914570
circ0073	MGA01	NC_015011.2	11963090	12002128	39038	-	intergenic	n/a		104914570	LOC104914570	uncharacterized LOC104914570
circ0074	MGA01	NC_015011.2	11963097	12002128	39031	-	intergenic	n/a		104914570	LOC104914570	uncharacterized LOC104914570
circ0075	MGA01	NC_015011.2	11968182	11990741	22559	-	intergenic	n/a		104914570	LOC104914570	uncharacterized LOC104914570
circ0076	MGA01	NC_015011.2	11968182	12002128	33946	-	intergenic	n/a		109371035	LOC109371035	uncharacterized LOC109371035
circ0077	MGA01	NC_015011.2	11988529	11990741	2212	-	intergenic	n/a		109371035	LOC109371035	uncharacterized LOC109371035
circ0078	MGA01	NC_015011.2	11988529	12002128	13599	-	intergenic	n/a		109371035	LOC109371035	uncharacterized LOC109371035
circ0079	MGA01	NC_015011.2	11990705	12002128	11423	-	intergenic	n/a		109371035	LOC109371035	uncharacterized LOC109371035
circ0080	MGA01	NC_015011.2	12027938	12032710	4772	+	intergenic	n/a		109371035	LOC109371035	uncharacterized LOC109371035
circ0081	MGA01	NC_015011.2	12027938	12105594	77656	+	intergenic	n/a		109371035	LOC109371035	uncharacterized LOC109371035
circ0082	MGA01	NC_015011.2	12032663	12064559	31896	+	intergenic	n/a		109371035	LOC109371035	uncharacterized LOC109371035
circ0083	MGA01	NC_015011.2	12032663	12105594	72931	+	intergenic	n/a		109371035	LOC109371035	uncharacterized LOC109371035
circ0084	MGA01	NC_015011.2	12048409	12105594	57185	+	intergenic	n/a		109371035	LOC109371035	uncharacterized LOC109371035
circ0085	MGA01	NC_015011.2	12105358	12248635	143277	+	intergenic	n/a		100545400	LHFPL3	lipoma HMGIC fusion partner-like 3
circ0086	MGA01	NC_015011.2	12132716	12248635	115919	+	intergenic	n/a		100545400	LHFPL3	lipoma HMGIC fusion partner-like 3
circ0087	MGA01	NC_015011.2	12321913	12380268	58355	-	intergenic	n/a		100545244	ORC5	origin recognition complex subunit 5	x
circ0088	MGA01	NC_015011.2	12410964	12435762	24798	+	intergenic	n/a		109363698	LOC109363698	uncharacterized LOC109363698
circ0089	MGA01	NC_015011.2	12417639	12499765	82126	-	intergenic	n/a		104917491	LOC104917491	reelin-like
circ0090	MGA01	NC_015011.2	12467669	12621450	153781	-	intergenic	n/a		104917491	LOC104917491	reelin-like
circ0091	MGA01	NC_015011.2	12526963	12685806	158843	-	intergenic	n/a		104917491	LOC104917491	reelin-like
circ0092	MGA01	NC_015011.2	12822717	12901259	78542	+	intergenic	n/a		100544163	FBXL13	F-box and leucine rich repeat protein 13	x
circ0093	MGA01	NC_015011.2	12901164	12902937	1773	+	intergenic	n/a		100544008	FAM185A	family with sequence similarity 185 member A
circ0094	MGA01	NC_015011.2	12902896	12916559	13663	+	intergenic	n/a		100544008	FAM185A	family with sequence similarity 185 member A
circ0095	MGA01	NC_015011.2	12906695	12922990	16295	+	intergenic	n/a		100544008	FAM185A	family with sequence similarity 185 member A
circ0096	MGA01	NC_015011.2	12942614	12977569	34955	-	intergenic	n/a		104915021	LOC104915021	uncharacterized LOC104915021
circ0097	MGA01	NC_015011.2	12951013	13001770	50757	-	intergenic	n/a		100543549	LOC100543549	coiled-coil domain-containing protein 146
circ0098	MGA01	NC_015011.2	12990255	13008426	18171	+	intergenic	n/a		104915062	LOC104915062	gamma-secretase-activating protein-like	x
circ0099	MGA01	NC_015011.2	12990255	13030622	40367	+	intergenic	n/a		104915062	LOC104915062	gamma-secretase-activating protein-like
circ0100	MGA01	NC_015011.2	12992179	13008426	16247	+	intergenic	n/a		104915062	LOC104915062	gamma-secretase-activating protein-like
circ0101	MGA01	NC_015011.2	12992179	13030622	38443	+	intergenic	n/a		104915062	LOC104915062	gamma-secretase-activating protein-like
circ0102	MGA01	NC_015011.2	13006763	13030622	23859	+	intergenic	n/a		100543395	LOC100543395	gamma-secretase-activating protein
circ0103	MGA01	NC_015011.2	13012223	13043862	31639	+	intergenic	n/a		100543395	LOC100543395	gamma-secretase-activating protein	x
circ0104	MGA01	NC_015011.2	13148777	13172531	23754	-	intergenic	n/a		104915313	LOC104915313	round spermatid basic protein 1-like protein
circ0105	MGA01	NC_015011.2	13171888	13200538	28650	-	intergenic	n/a		104915313	LOC104915313	round spermatid basic protein 1-like protein
circ0106	MGA01	NC_015011.2	13172271	13200538	28267	-	intergenic	n/a		104915313	LOC104915313	round spermatid basic protein 1-like protein
circ0107	MGA01	NC_015011.2	13220591	13237493	16902	-	intergenic	n/a		104909335	LOC104909335	putative homeodomain transcription factor 2
circ0108	MGA01	NC_015011.2	13228018	13244859	16841	-	intergenic	n/a		104909335	LOC104909335	putative homeodomain transcription factor 2
circ0109	MGA01	NC_015011.2	13228088	13244859	16771	-	intergenic	n/a		104909335	LOC104909335	putative homeodomain transcription factor 2
circ0110	MGA01	NC_015011.2	13228859	13244859	16000	-	intergenic	n/a		104909335	LOC104909335	putative homeodomain transcription factor 2	x
circ0111	MGA01	NC_015011.2	13232294	13244859	12565	-	intergenic	n/a		104909335	LOC104909335	putative homeodomain transcription factor 2
circ0112	MGA01	NC_015011.2	13242502	13250267	7765	-	intergenic	n/a		109364107	LOC109364107	putative homeodomain transcription factor 2
circ0113	MGA01	NC_015011.2	13242502	13254616	12114	-	intergenic	n/a		109364107	LOC109364107	putative homeodomain transcription factor 2
circ0114	MGA01	NC_015011.2	13242502	13254660	12158	-	intergenic	n/a		109364107	LOC109364107	putative homeodomain transcription factor 2	x
circ0115	MGA01	NC_015011.2	13246894	13284596	37702	-	intergenic	n/a		100542457	LOC100542457	putative homeodomain transcription factor 2	x
circ0116	MGA01	NC_015011.2	13246894	13284637	37743	-	intergenic	n/a		100542457	LOC100542457	putative homeodomain transcription factor 2
circ0117	MGA01	NC_015011.2	13937691	13990898	53207	+	intergenic	n/a		104917526	LOC104917526	membrane-associated guanylate kinase, WW and PDZ domain-containing protein 2 pseudogene
circ0118	MGA01	NC_015011.2	13944610	13990898	46288	+	intergenic	n/a		104917526	LOC104917526	membrane-associated guanylate kinase, WW and PDZ domain-containing protein 2 pseudogene
circ0119	MGA01	NC_015011.2	13944894	13990898	46004	+	intergenic	n/a		104917526	LOC104917526	membrane-associated guanylate kinase, WW and PDZ domain-containing protein 2 pseudogene
circ0120	MGA01	NC_015011.2	13944897	13990898	46001	+	intergenic	n/a		104917526	LOC104917526	membrane-associated guanylate kinase, WW and PDZ domain-containing protein 2 pseudogene
circ0121	MGA01	NC_015011.2	14425302	14563314	138012	+	intergenic	n/a		100541847	CD36	CD36 molecule
circ0122	MGA01	NC_015011.2	14515734	14633068	117334	+	intergenic	n/a		100541691	SEMA3C	semaphorin 3C	x
circ0123	MGA01	NC_015011.2	14625952	14653602	27650	-	intergenic	n/a		104916051	LOC104916051	uncharacterized LOC104916051
circ0124	MGA01	NC_015011.2	14625952	14665895	39943	-	intergenic	n/a		104916051	LOC104916051	uncharacterized LOC104916051
circ0125	MGA01	NC_015011.2	14650074	14713358	63284	-	intergenic	n/a		104916191	LOC104916191	uncharacterized LOC104916191
circ0126	MGA01	NC_015011.2	14951958	14971362	19404	+	intergenic	n/a		100542153	HGF	hepatocyte growth factor
circ0127	MGA01	NC_015011.2	14969194	15002594	33400	+	intergenic	n/a		100542153	HGF	hepatocyte growth factor
circ0128	MGA01	NC_015011.2	14972831	15006820	33989	+	intergenic	n/a		100542153	HGF	hepatocyte growth factor
circ0129	MGA01	NC_015011.2	15003800	15027576	23776	-	intergenic	n/a		104916392	LOC104916392	uncharacterized LOC104916392
circ0130	MGA01	NC_015011.2	15006926	15027576	20650	-	intergenic	n/a		104916392	LOC104916392	uncharacterized LOC104916392
circ0131	MGA01	NC_015011.2	15065221	15082266	17045	+	intergenic	n/a		109364695	LOC109364695	uncharacterized LOC109364695	x
circ0132	MGA01	NC_015011.2	15079314	15091656	12342	+	intergenic	n/a		109364695	LOC109364695	uncharacterized LOC109364695	x
circ0133	MGA01	NC_015011.2	15088029	15093913	5884	+	intergenic	n/a		104917538	LOC104917538	voltage-dependent calcium channel subunit alpha-2/delta-1-like
circ0134	MGA01	NC_015011.2	15095168	15111770	16602	+	intergenic	n/a		100541541	LOC100541541	voltage-dependent calcium channel subunit alpha-2/delta-1-like
circ0135	MGA01	NC_015011.2	15098006	15160261	62255	+	intergenic	n/a		100541541	LOC100541541	voltage-dependent calcium channel subunit alpha-2/delta-1-like
circ0136	MGA01	NC_015011.2	15098006	15163788	65782	+	intergenic	n/a		100541541	LOC100541541	voltage-dependent calcium channel subunit alpha-2/delta-1-like	x
circ0137	MGA01	NC_015011.2	15098021	15160261	62240	+	intergenic	n/a		100541541	LOC100541541	voltage-dependent calcium channel subunit alpha-2/delta-1-like
circ0138	MGA01	NC_015011.2	15098021	15163788	65767	+	intergenic	n/a		100541541	LOC100541541	voltage-dependent calcium channel subunit alpha-2/delta-1-like
circ0139	MGA01	NC_015011.2	15114460	15170619	56159	+	intergenic	n/a		104917541	LOC104917541	voltage-dependent calcium channel subunit alpha-2/delta-1-like	x
circ0140	MGA01	NC_015011.2	15170488	15197986	27498	+	intergenic	n/a		104916543	LOC104916543	voltage-dependent calcium channel subunit alpha-2/delta-1-like
circ0141	MGA01	NC_015011.2	15170488	15211805	41317	+	intergenic	n/a		104916543	LOC104916543	voltage-dependent calcium channel subunit alpha-2/delta-1-like
circ0142	MGA01	NC_015011.2	15197857	15266809	68952	+	intergenic	n/a		104916543	LOC104916543	voltage-dependent calcium channel subunit alpha-2/delta-1-like
circ0143	MGA01	NC_015011.2	15244788	15331644	86856	+	intergenic	n/a		104916543	LOC104916543	voltage-dependent calcium channel subunit alpha-2/delta-1-like
circ0144	MGA01	NC_015011.2	15331528	15378706	47178	+	intergenic	n/a		104916543	LOC104916543	voltage-dependent calcium channel subunit alpha-2/delta-1-like
circ0145	MGA01	NC_015011.2	15331528	15420008	88480	+	intergenic	n/a		104909235	LOC104909235	protein piccolo-like
circ0146	MGA01	NC_015011.2	15367019	15420008	52989	+	intergenic	n/a		104909235	LOC104909235	protein piccolo-like
circ0147	MGA01	NC_015011.2	15378625	15420008	41383	+	intergenic	n/a		104909235	LOC104909235	protein piccolo-like
circ0148	MGA01	NC_015011.2	15604172	15677547	73375	+	intergenic	n/a		104909278	LOC104909278	protein piccolo-like
circ0149	MGA01	NC_015011.2	15711691	15807706	96015	+	intergenic	n/a		104917115	LOC104917115	protein piccolo-like
circ0150	MGA01	NC_015011.2	16937954	17013990	76036	+	intergenic	n/a		109365538	LOC109365538	uncharacterized LOC109365538
circ0151	MGA01	NC_015011.2	16937954	17023926	85972	+	intergenic	n/a		109365538	LOC109365538	uncharacterized LOC109365538
circ0152	MGA01	NC_015011.2	17023799	17142954	119155	+	intergenic	n/a		109365538	LOC109365538	uncharacterized LOC109365538
circ0153	MGA01	NC_015011.2	22914493	22919213	4720	-	intron	100543035, 104909528	KCND2/LOC104909528	100543035	KCND2	potassium voltage-gated channel subfamily D member 2
circ0154	MGA01	NC_015011.2	29159262	29204163	44901	+	intergenic	n/a		100551033	LOC100551033	deleted in malignant brain tumors 1 protein-like
circ0155	MGA01	NC_015011.2	29161149	29201890	40741	+	intergenic	n/a		100551033	LOC100551033	deleted in malignant brain tumors 1 protein-like
circ0156	MGA01	NC_015011.2	29167519	29201890	34371	+	intergenic	n/a		100551033	LOC100551033	deleted in malignant brain tumors 1 protein-like
circ0157	MGA01	NC_015011.2	29168891	29200770	31879	+	intergenic	n/a		100551033	LOC100551033	deleted in malignant brain tumors 1 protein-like
circ0158	MGA01	NC_015011.2	29168891	29201890	32999	+	intergenic	n/a		100551033	LOC100551033	deleted in malignant brain tumors 1 protein-like
circ0159	MGA01	NC_015011.2	29199999	29243208	43209	+	intergenic	n/a		100550725	LOC100550725	deleted in malignant brain tumors 1 protein
circ0160	MGA01	NC_015011.2	29267757	29279947	12190	+	intergenic	n/a		100550420	LOC100550420	deleted in malignant brain tumors 1 protein-like
circ0161	MGA01	NC_015011.2	29437105	29437272	167	-	exon	100538659	ADAMTS20	100538659	ADAMTS20	ADAM metallopeptidase with thrombospondin type 1 motif 20
circ0162	MGA01	NC_015011.2	30288816	30313315	24499	+	intergenic	n/a		100541737	LOC100541737	leucine-rich repeats and immunoglobulin-like domains protein 3
circ0163	MGA01	NC_015011.2	30298546	30313315	14769	+	intergenic	n/a		100541737	LOC100541737	leucine-rich repeats and immunoglobulin-like domains protein 3
circ0164	MGA01	NC_015011.2	30306399	30313315	6916	+	intergenic	n/a		100541737	LOC100541737	leucine-rich repeats and immunoglobulin-like domains protein 3
circ0165	MGA01	NC_015011.2	30310499	30313315	2816	+	intergenic	n/a		100541737	LOC100541737	leucine-rich repeats and immunoglobulin-like domains protein 3
circ0166	MGA01	NC_015011.2	30323484	30352797	29313	-	intergenic	n/a		100541737	LOC100541737	leucine-rich repeats and immunoglobulin-like domains protein 3
circ0167	MGA01	NC_015011.2	30346995	30366624	19629	-	intergenic	n/a		104909866	LOC104909866	leucine-rich repeats and immunoglobulin-like domains protein 3	x
circ0168	MGA01	NC_015011.2	30907921	30944278	36357	+	intergenic	n/a		104909818	LOC104909818	uncharacterized LOC104909818
circ0169	MGA01	NC_015011.2	30929203	30952729	23526	-	intergenic	n/a		104909825	LOC104909825	uncharacterized LOC104909825
circ0170	MGA01	NC_015011.2	30933722	30953764	20042	+	intergenic	n/a		104909825	LOC104909825	uncharacterized LOC104909825
circ0171	MGA01	NC_015011.2	30950932	30957967	7035	-	intergenic	n/a		104909831	LOC104909831	sodium-coupled neutral amino acid transporter 4-like	x
circ0172	MGA01	NC_015011.2	30956303	30965528	9225	-	intergenic	n/a		104909835	LOC104909835	sodium-coupled neutral amino acid transporter 4-like	x
circ0173	MGA01	NC_015011.2	30962292	31002708	40416	-	intergenic	n/a		100540974	LOC100540974	sodium-coupled neutral amino acid transporter 4-like	x
circ0174	MGA01	NC_015011.2	30966697	31016090	49393	-	intergenic	n/a		109366057	LOC109366057	uncharacterized LOC109366057
circ0175	MGA01	NC_015011.2	30976065	31017393	41328	+	intergenic	n/a		109366057	LOC109366057	uncharacterized LOC109366057
circ0176	MGA01	NC_015011.2	30996299	31004485	8186	+	intergenic	n/a		109366057	LOC109366057	uncharacterized LOC109366057
circ0177	MGA01	NC_015011.2	30996299	31017393	21094	+	intergenic	n/a		109366057	LOC109366057	uncharacterized LOC109366057
circ0178	MGA01	NC_015011.2	30996299	31035366	39067	+	intergenic	n/a		109366057	LOC109366057	uncharacterized LOC109366057
circ0179	MGA01	NC_015011.2	31069669	31082532	12863	-	intergenic	n/a		100540668	LOC100540668	sodium-coupled neutral amino acid transporter 2	x
circ0180	MGA01	NC_015011.2	31101208	31148419	47211	-	intergenic	n/a		109366058	LOC109366058	uncharacterized LOC109366058
circ0181	MGA01	NC_015011.2	31103373	31148419	45046	-	intergenic	n/a		109366058	LOC109366058	uncharacterized LOC109366058	x
circ0182	MGA01	NC_015011.2	31167334	31183202	15868	-	intergenic	n/a		104909847	LOC104909847	uncharacterized LOC104909847	x
circ0183	MGA01	NC_015011.2	31179735	31209339	29604	-	intergenic	n/a		104909851	LOC104909851	protein SCAF11-like
circ0184	MGA01	NC_015011.2	31179744	31208320	28576	-	intergenic	n/a		104909851	LOC104909851	protein SCAF11-like
circ0185	MGA01	NC_015011.2	31179744	31209339	29595	-	intergenic	n/a		104909851	LOC104909851	protein SCAF11-like	x
circ0186	MGA01	NC_015011.2	31199984	31201446	1462	-	intron	100540358	LOC100540358	100540358	LOC100540358	protein SCAF11
circ0187	MGA01	NC_015011.2	31213705	31309486	95781	+	intergenic	n/a		100540202	ARID2	AT-rich interaction domain 2
circ0188	MGA01	NC_015011.2	31309389	31317734	8345	+	intergenic	n/a		109366066	LOC109366066	uncharacterized LOC109366066
circ0189	MGA01	NC_015011.2	31326149	31345071	18922	-	intergenic	n/a		109366066	LOC109366066	uncharacterized LOC109366066
circ0190	MGA01	NC_015011.2	31326149	31384947	58798	-	intergenic	n/a		109366066	LOC109366066	uncharacterized LOC109366066
circ0191	MGA01	NC_015011.2	31326149	31393002	66853	-	intergenic	n/a		109366066	LOC109366066	uncharacterized LOC109366066
circ0192	MGA01	NC_015011.2	34968077	34969531	1454	+	exon	100547815	CCT2	100547815	CCT2	chaperonin containing TCP1 subunit 2
circ0193	MGA01	NC_015011.2	34972508	34972675	167	+	exon	100547815	CCT2	100547815	CCT2	chaperonin containing TCP1 subunit 2
circ0194	MGA01	NC_015011.2	35287877	35324574	36697	-	intergenic	n/a		100548575	KCNMB4	potassium calcium-activated channel subfamily M regulatory beta subunit 4
circ0195	MGA01	NC_015011.2	39140430	39141064	634	+	exon	100539541	RPS16	100539541	RPS16	ribosomal protein S16
circ0196	MGA01	NC_015011.2	43206699	43206835	136	+	exon	100545556	NUDT4	100545556	NUDT4	nudix hydrolase 4
circ0197	MGA01	NC_015011.2	46348122	46348968	846	-	exon	100539894	WBP11	100539894	WBP11	WW domain binding protein 11
circ0198	MGA01	NC_015011.2	47902539	47902934	395	-	exon	100546629	ACO2	100546629	ACO2	aconitase 2
circ0199	MGA01	NC_015011.2	48988876	48989291	415	-	exon	100550422	RPL3	100550422	RPL3	ribosomal protein L3
circ0200	MGA01	NC_015011.2	49362231	49362484	253	-	exon	100549038	POLR2F	100549038	POLR2F	RNA polymerase II subunit F
circ0201	MGA01	NC_015011.2	50227200	50237591	10391	+	exon	100538562	RBFOX2	100538562	RBFOX2	RNA binding fox-1 homolog 2
circ0202	MGA01	NC_015011.2	50805652	50829657	24005	-	intergenic	n/a		100543504	C1H12orf73	chromosome 1 C12orf73 homolog
circ0203	MGA01	NC_015011.2	50805749	50829657	23908	-	intergenic	n/a		100543504	C1H12orf73	chromosome 1 C12orf73 homolog
circ0204	MGA01	NC_015011.2	50811558	50812767	1209	-	exon	100543656	HSP90B1	100543656	HSP90B1	heat shock protein 90 beta family member 1
circ0205	MGA01	NC_015011.2	50811558	50812773	1215	-	exon	100543656	HSP90B1	100543656	HSP90B1	heat shock protein 90 beta family member 1
circ0206	MGA01	NC_015011.2	50811558	50812777	1219	-	exon	100543656	HSP90B1	100543656	HSP90B1	heat shock protein 90 beta family member 1
circ0207	MGA01	NC_015011.2	50811558	50812810	1252	-	exon	100543656	HSP90B1	100543656	HSP90B1	heat shock protein 90 beta family member 1
circ0208	MGA01	NC_015011.2	50824011	50853574	29563	-	intergenic	n/a		100545972	TDG	thymine DNA glycosylase	x
circ0209	MGA01	NC_015011.2	50827914	50853574	25660	-	intergenic	n/a		100545972	TDG	thymine DNA glycosylase
circ0210	MGA01	NC_015011.2	50845067	50847457	2390	+	intron	100543348	GLT8D2	100543348	GLT8D2	glycosyltransferase 8 domain containing 2
circ0211	MGA01	NC_015011.2	50857560	50874374	16814	-	intergenic	n/a		104911459	LOC104911459	host cell factor 2-like	x
circ0212	MGA01	NC_015011.2	50877429	50896501	19072	+	intergenic	n/a		100543192	NFYB	nuclear transcription factor Y subunit beta
circ0213	MGA01	NC_015011.2	50901432	50943389	41957	-	intergenic	n/a		100545667	LOC100545667	thioredoxin reductase 1, cytoplasmic
circ0214	MGA01	NC_015011.2	50928643	50972130	43487	-	intergenic	n/a		100545667	LOC100545667	thioredoxin reductase 1, cytoplasmic
circ0215	MGA01	NC_015011.2	51003956	51049713	45757	-	intergenic	n/a		109367627	LOC109367627	thioredoxin reductase 1, cytoplasmic pseudogene
circ0216	MGA01	NC_015011.2	51049628	51192467	142839	-	intergenic	n/a		100542884	SLC41A2	solute carrier family 41 member 2
circ0217	MGA01	NC_015011.2	51211198	51245939	34741	+	intergenic	n/a		100545356	ALDH1L2	aldehyde dehydrogenase 1 family member L2
circ0218	MGA01	NC_015011.2	51235691	51235840	149	-	exon	100545511	C1H12orf45	100545511	C1H12orf45	chromosome 1 C12orf45 homolog
circ0219	MGA01	NC_015011.2	51246417	51264296	17879	-	intergenic	n/a		100542728	WASHC4	WASH complex subunit 4
circ0220	MGA01	NC_015011.2	51248920	51277948	29028	-	intergenic	n/a		100542728	WASHC4	WASH complex subunit 4	x
circ0221	MGA01	NC_015011.2	51268481	51289148	20667	-	intergenic	n/a		104909272	LOC104909272	WASH complex subunit SWIP-like	x
circ0222	MGA01	NC_015011.2	51278999	51320388	41389	+	intergenic	n/a		104911348	LOC104911348	WASH complex subunit SWIP-like	x
circ0223	MGA01	NC_015011.2	51554000	51577539	23539	+	intergenic	n/a		100542570	NUAK1	NUAK family kinase 1
circ0224	MGA01	NC_015011.2	51757332	51817845	60513	-	intergenic	n/a		100542109	LOC100542109	transcription factor RFX4
circ0225	MGA01	NC_015011.2	51827151	51875305	48154	-	intergenic	n/a		109367644	LOC109367644	uncharacterized LOC109367644
circ0226	MGA01	NC_015011.2	51881804	51899911	18107	+	intergenic	n/a		100541800	MTERF2	mitochondrial transcription termination factor 2
circ0227	MGA01	NC_015011.2	51900141	51958916	58775	-	intergenic	n/a		109367655	LOC109367655	uncharacterized LOC109367655
circ0228	MGA01	NC_015011.2	52061960	52093816	31856	-	intergenic	n/a		109367660	LOC109367660	uncharacterized LOC109367660
circ0229	MGA01	NC_015011.2	52093612	52159511	65899	-	intergenic	n/a		100541493	BTBD11	BTB domain containing 11
circ0230	MGA01	NC_015011.2	52164950	52197840	32890	-	intergenic	n/a		100541184	PRDM4	PR/SET domain 4	x
circ0231	MGA01	NC_015011.2	52199877	52256515	56638	+	intergenic	n/a		104911405	LOC104911405	tRNA-splicing ligase RtcB homolog	x
circ0232	MGA01	NC_015011.2	52284649	52323826	39177	-	intergenic	n/a		100540261	LOC100540261	F-box only protein 7-like
circ0233	MGA01	NC_015011.2	52329707	52464332	134625	+	intergenic	n/a		100539796	TIMP3	TIMP metallopeptidase inhibitor 3
circ0234	MGA01	NC_015011.2	52433748	52476086	42338	+	intergenic	n/a		100539489	LOC100539489	synapsin-3-like
circ0235	MGA01	NC_015011.2	52565832	52620314	54482	+	intergenic	n/a		100539641	LOC100539641	LARGE xylosyl- and glucuronyltransferase 1
circ0236	MGA01	NC_015011.2	52574606	52629634	55028	+	intergenic	n/a		100539641	LOC100539641	LARGE xylosyl- and glucuronyltransferase 1
circ0237	MGA01	NC_015011.2	52574606	52646546	71940	+	intergenic	n/a		100539641	LOC100539641	LARGE xylosyl- and glucuronyltransferase 1
circ0238	MGA01	NC_015011.2	52629530	52646546	17016	+	intergenic	n/a		104911441	LOC104911441	uncharacterized LOC104911441
circ0239	MGA01	NC_015011.2	52646375	52763354	116979	+	intergenic	n/a		104911441	LOC104911441	uncharacterized LOC104911441	x
circ0240	MGA01	NC_015011.2	52646375	52768452	122077	+	intergenic	n/a		104911441	LOC104911441	uncharacterized LOC104911441
circ0241	MGA01	NC_015011.2	52690952	52811332	120380	+	intergenic	n/a		104911443	LOC104911443	LARGE xylosyl- and glucuronyltransferase 1-like
circ0242	MGA01	NC_015011.2	52690952	52840214	149262	+	intergenic	n/a		104911443	LOC104911443	LARGE xylosyl- and glucuronyltransferase 1-like
circ0243	MGA01	NC_015011.2	52690952	52848603	157651	+	intergenic	n/a		104911443	LOC104911443	LARGE xylosyl- and glucuronyltransferase 1-like
circ0244	MGA01	NC_015011.2	52743719	52840214	96495	+	intergenic	n/a		104911443	LOC104911443	LARGE xylosyl- and glucuronyltransferase 1-like
circ0245	MGA01	NC_015011.2	52855146	52872684	17538	-	intergenic	n/a		104911456	LOC104911456	uncharacterized LOC104911456
circ0246	MGA01	NC_015011.2	53113574	53175646	62072	+	intergenic	n/a		100551035	CREB3L2	cAMP responsive element binding protein 3 like 2
circ0247	MGA01	NC_015011.2	53113574	53179197	65623	+	intergenic	n/a		100551035	CREB3L2	cAMP responsive element binding protein 3 like 2
circ0248	MGA01	NC_015011.2	53226712	53258218	31506	+	intergenic	n/a		100550423	LOC100550423	acylglycerol kinase, mitochondrial-like	x
circ0249	MGA01	NC_015011.2	53264493	53347988	83495	+	intergenic	n/a		109367733	LOC109367733	uncharacterized LOC109367733
circ0250	MGA01	NC_015011.2	53280123	53347988	67865	+	intergenic	n/a		109367731	LOC109367731	proline-, glutamic acid- and leucine-rich protein 1-like
circ0251	MGA01	NC_015011.2	53347851	53418900	71049	+	intergenic	n/a		100550115	TMEM178B	transmembrane protein 178B
circ0252	MGA01	NC_015011.2	53520894	53521071	177	-	exon	100549960	MRPS33	100549960	MRPS33	mitochondrial ribosomal protein S33
circ0253	MGA01	NC_015011.2	53532079	53613640	81561	-	intergenic	n/a		100550268	BRAF	B-Raf proto-oncogene, serine/threonine kinase
circ0254	MGA01	NC_015011.2	53614885	53640496	25611	-	intergenic	n/a		104911508	LOC104911508	uncharacterized protein C11orf16 homolog
circ0255	MGA01	NC_015011.2	53614885	53640512	25627	-	intergenic	n/a		104911508	LOC104911508	uncharacterized protein C11orf16 homolog
circ0256	MGA01	NC_015011.2	53644271	53721051	76780	-	intergenic	n/a		100549345	DENND2A	DENN domain containing 2A	x
circ0257	MGA01	NC_015011.2	54097703	54135038	37335	-	intergenic	n/a		100548578	LOC100548578	transcription intermediary factor 1-alpha
circ0258	MGA01	NC_015011.2	54119516	54144592	25076	-	intergenic	n/a		100548578	LOC100548578	transcription intermediary factor 1-alpha
circ0259	MGA01	NC_015011.2	54139468	54171788	32320	-	intergenic	n/a		104911630	LOC104911630	uncharacterized LOC104911630
circ0260	MGA01	NC_015011.2	54172629	54239954	67325	+	intergenic	n/a		104911633	LOC104911633	V-type proton ATPase 116 kDa subunit a-like
circ0261	MGA01	NC_015011.2	54192386	54255330	62944	+	intergenic	n/a		100548270	LOC100548270	UPF0606 protein KIAA1549-like
circ0262	MGA01	NC_015011.2	54244196	54267401	23205	+	intergenic	n/a		104911636	LOC104911636	UPF0606 protein KIAA1549-like
circ0263	MGA01	NC_015011.2	54266011	54277321	11310	+	intergenic	n/a		104911638	LOC104911638	UPF0606 protein KIAA1549-like	x
circ0264	MGA01	NC_015011.2	54274382	54285732	11350	+	intergenic	n/a		109367829	LOC109367829	UPF0606 protein KIAA1549-like	x
circ0265	MGA01	NC_015011.2	54281932	54351699	69767	+	intergenic	n/a		104909357	LOC104909357	uncharacterized LOC104909357
circ0266	MGA01	NC_015011.2	54386300	54470337	84037	+	intergenic	n/a		100547660	HIPK2	homeodomain interacting protein kinase 2
circ0267	MGA01	NC_015011.2	54386300	54480957	94657	+	intergenic	n/a		100547660	HIPK2	homeodomain interacting protein kinase 2
circ0268	MGA01	NC_015011.2	54521418	54620645	99227	-	intergenic	n/a		109367837	LOC109367837	uncharacterized LOC109367837
circ0269	MGA01	NC_015011.2	54676308	54702169	25861	-	intergenic	n/a		104911567	LOC104911567	uncharacterized LOC104911567
circ0270	MGA01	NC_015011.2	54701855	54769395	67540	-	intergenic	n/a		104911567	LOC104911567	uncharacterized LOC104911567
circ0271	MGA01	NC_015011.2	54807576	54897593	90017	+	intergenic	n/a		109367853	LOC109367853	uncharacterized LOC109367853
circ0272	MGA01	NC_015011.2	54808883	54899295	90412	-	intergenic	n/a		109367853	LOC109367853	uncharacterized LOC109367853
circ0273	MGA01	NC_015011.2	54808883	54904325	95442	-	intergenic	n/a		109367853	LOC109367853	uncharacterized LOC109367853	x
circ0274	MGA01	NC_015011.2	54808883	54904360	95477	-	intergenic	n/a		109367853	LOC109367853	uncharacterized LOC109367853
circ0275	MGA01	NC_015011.2	54868575	54924286	55711	-	intergenic	n/a		100547046	MYBPC1	myosin binding protein C, slow type	x
circ0276	MGA01	NC_015011.2	54924843	54950765	25922	-	intergenic	n/a		100546891	LOC100546891	cholinephosphotransferase 1-like	x
circ0277	MGA01	NC_015011.2	54924895	54950765	25870	-	intergenic	n/a		100546891	LOC100546891	cholinephosphotransferase 1-like
circ0278	MGA01	NC_015011.2	54925460	54950765	25305	-	intergenic	n/a		100546891	LOC100546891	cholinephosphotransferase 1-like
circ0279	MGA01	NC_015011.2	54927107	54950765	23658	-	intergenic	n/a		100546891	LOC100546891	cholinephosphotransferase 1-like
circ0280	MGA01	NC_015011.2	54940115	54958822	18707	+	intergenic	n/a		100544744	SYCP3	synaptonemal complex protein 3
circ0281	MGA01	NC_015011.2	54940115	54959561	19446	+	intergenic	n/a		100544744	SYCP3	synaptonemal complex protein 3
circ0282	MGA01	NC_015011.2	54940115	54962233	22118	+	intergenic	n/a		100544744	SYCP3	synaptonemal complex protein 3
circ0283	MGA01	NC_015011.2	54942040	54958822	16782	+	intergenic	n/a		100544744	SYCP3	synaptonemal complex protein 3
circ0284	MGA01	NC_015011.2	54944384	54958822	14438	+	intergenic	n/a		100544744	SYCP3	synaptonemal complex protein 3
circ0285	MGA01	NC_015011.2	54951511	54972870	21359	+	intergenic	n/a		104911584	LOC104911584	N-acetylglucosamine-1-phosphotransferase subunits alpha/beta-like
circ0286	MGA01	NC_015011.2	54951791	54972870	21079	+	intergenic	n/a		104911584	LOC104911584	N-acetylglucosamine-1-phosphotransferase subunits alpha/beta-like	x
circ0287	MGA01	NC_015011.2	54963173	54994329	31156	+	intergenic	n/a		100546740	GNPTAB	N-acetylglucosamine-1-phosphate transferase alpha and beta subunits	x
circ0288	MGA01	NC_015011.2	54963173	54994440	31267	+	intergenic	n/a		100546740	GNPTAB	N-acetylglucosamine-1-phosphate transferase alpha and beta subunits
circ0289	MGA01	NC_015011.2	55043330	55078107	34777	+	intergenic	n/a		100544587	LOC100544587	WASH complex subunit CCDC53-like	x
circ0290	MGA01	NC_015011.2	55043352	55078107	34755	+	intergenic	n/a		100544587	LOC100544587	WASH complex subunit CCDC53-like
circ0291	MGA01	NC_015011.2	55049279	55074748	25469	+	intergenic	n/a		100544587	LOC100544587	WASH complex subunit CCDC53-like
circ0292	MGA01	NC_015011.2	55063017	55086424	23407	+	intergenic	n/a		100544429	LOC100544429	nucleoporin Nup37	x
circ0293	MGA01	NC_015011.2	55063017	55092988	29971	+	intergenic	n/a		100544429	LOC100544429	nucleoporin Nup37
circ0294	MGA01	NC_015011.2	55079255	55100734	21479	+	intergenic	n/a		104911651	LOC104911651	nucleoporin Nup37-like	x
circ0295	MGA01	NC_015011.2	55079255	55100810	21555	+	intergenic	n/a		104911651	LOC104911651	nucleoporin Nup37-like
circ0296	MGA01	NC_015011.2	55079255	55100911	21656	+	intergenic	n/a		104911651	LOC104911651	nucleoporin Nup37-like
circ0297	MGA01	NC_015011.2	55099130	55110763	11633	-	intergenic	n/a		109365574	LOC109365574	uncharacterized LOC109365574
circ0298	MGA01	NC_015011.2	55102816	55158021	55205	-	intergenic	n/a		104911602	LOC104911602	PCNA-interacting partner-like
circ0299	MGA01	NC_015011.2	55186409	55226204	39795	+	intergenic	n/a		104911603	LOC104911603	insulin-like growth factor I
circ0300	MGA01	NC_015011.2	55198780	55363432	164652	-	intergenic	n/a		678666	LOC678666	insulin-like growth factor I (IGF1)
circ0301	MGA01	NC_015011.2	55316972	55404886	87914	-	intergenic	n/a		100546438	LOC100546438	tyrosine 3-monooxygenase-like
circ0302	MGA01	NC_015011.2	55657723	55735751	78028	-	intergenic	n/a		100546284	STAB2	stabilin 2
circ0303	MGA01	NC_015011.2	55732557	55756138	23581	+	intergenic	n/a		100546128	NT5DC3	5'-nucleotidase domain containing 3
circ0304	MGA01	NC_015011.2	56079349	56147675	68326	+	intergenic	n/a		104912001	LOC104912001	transcription factor SOX-5-like
circ0305	MGA01	NC_015011.2	56120425	56154607	34182	+	exon	100539388	LOC100539388	100539388	LOC100539388	transcription factor SOX-5
circ0306	MGA01	NC_015011.2	56154522	56166917	12395	+	intergenic	n/a		100539388	LOC100539388	transcription factor SOX-5
circ0307	MGA01	NC_015011.2	56166797	56187940	21143	+	intergenic	n/a		100539388	LOC100539388	transcription factor SOX-5
circ0308	MGA01	NC_015011.2	56185245	56216277	31032	+	intergenic	n/a		100539388	LOC100539388	transcription factor SOX-5
circ0309	MGA01	NC_015011.2	56291165	56316252	25087	+	intergenic	n/a		109367904	LOC109367904	uncharacterized LOC109367904
circ0310	MGA01	NC_015011.2	56316021	56402182	86161	+	intergenic	n/a		109367904	LOC109367904	uncharacterized LOC109367904
circ0311	MGA01	NC_015011.2	56847795	56847947	152	+	exon	100539235	BCAT1	100539235	BCAT1	branched chain amino acid transaminase 1
circ0312	MGA01	NC_015011.2	56860874	56932697	71823	-	intergenic	n/a		104912015	LOC104912015	ATP-dependent DNA helicase Q1-like	x
circ0313	MGA01	NC_015011.2	56934813	56970794	35981	-	intergenic	n/a		104912020	LOC104912020	solute carrier organic anion transporter family member 1A2-like
circ0314	MGA01	NC_015011.2	57103215	57151770	48555	+	intergenic	n/a		104911680	LOC104911680	cGMP-inhibited 3',5'-cyclic phosphodiesterase A
circ0315	MGA01	NC_015011.2	57128918	57193187	64269	+	intergenic	n/a		100540515	LOC100540515	cGMP-inhibited 3',5'-cyclic phosphodiesterase A
circ0316	MGA01	NC_015011.2	57720909	57761085	40176	+	intergenic	n/a		104911699	LOC104911699	uncharacterized LOC104911699	x
circ0317	MGA01	NC_015011.2	57722406	57761085	38679	+	intergenic	n/a		104911699	LOC104911699	uncharacterized LOC104911699
circ0318	MGA01	NC_015011.2	57742612	57777205	34593	+	intergenic	n/a		100549758	LOC100549758	pleckstrin homology domain-containing family A member 5-like
circ0319	MGA01	NC_015011.2	57742631	57777205	34574	+	intergenic	n/a		100549758	LOC100549758	pleckstrin homology domain-containing family A member 5-like
circ0320	MGA01	NC_015011.2	57742680	57777205	34525	+	intergenic	n/a		100549758	LOC100549758	pleckstrin homology domain-containing family A member 5-like
circ0321	MGA01	NC_015011.2	57748696	57772225	23529	+	intergenic	n/a		100549758	LOC100549758	pleckstrin homology domain-containing family A member 5-like
circ0322	MGA01	NC_015011.2	57748696	57773766	25070	+	intergenic	n/a		100549758	LOC100549758	pleckstrin homology domain-containing family A member 5-like
circ0323	MGA01	NC_015011.2	57748696	57776474	27778	+	intergenic	n/a		100549758	LOC100549758	pleckstrin homology domain-containing family A member 5-like
circ0324	MGA01	NC_015011.2	57748696	57777205	28509	+	intergenic	n/a		100549758	LOC100549758	pleckstrin homology domain-containing family A member 5-like
circ0325	MGA01	NC_015011.2	57767267	57781718	14451	+	intergenic	n/a		104912036	PLEKHA5	pleckstrin homology domain containing A5
circ0326	MGA01	NC_015011.2	57781603	57821611	40008	+	intergenic	n/a		104912041	LOC104912041	pleckstrin homology domain-containing family A member 5-like
circ0327	MGA01	NC_015011.2	57781643	57821611	39968	+	intergenic	n/a		104912041	LOC104912041	pleckstrin homology domain-containing family A member 5-like
circ0328	MGA01	NC_015011.2	57805868	57895642	89774	+	intergenic	n/a		104912041	LOC104912041	pleckstrin homology domain-containing family A member 5-like
circ0329	MGA01	NC_015011.2	57861612	57895642	34030	+	intergenic	n/a		104912041	LOC104912041	pleckstrin homology domain-containing family A member 5-like
circ0330	MGA01	NC_015011.2	58060690	58135979	75289	+	intergenic	n/a		104912045	LOC104912045	phosphatidylinositol 4-phosphate 3-kinase C2 domain-containing subunit gamma-like
circ0331	MGA01	NC_015011.2	58204130	58237003	32873	+	intergenic	n/a		109367984	LOC109367984	phosphatidylinositol 4-phosphate 3-kinase C2 domain-containing subunit gamma-like
circ0332	MGA01	NC_015011.2	58834025	58839940	5915	-	intergenic	n/a		109367988	LOC109367988	LIM domain only protein 3-like
circ0333	MGA01	NC_015011.2	58839727	58899549	59822	-	intergenic	n/a		109367988	LOC109367988	LIM domain only protein 3-like
circ0334	MGA01	NC_015011.2	58919516	58937085	17569	+	intergenic	n/a		109367993	LOC109367993	uncharacterized LOC109367993
circ0335	MGA01	NC_015011.2	59058476	59116339	57863	+	intergenic	n/a		100546996	DERA	deoxyribose-phosphate aldolase
circ0336	MGA01	NC_015011.2	59077380	59125875	48495	+	intergenic	n/a		100546996	DERA	deoxyribose-phosphate aldolase
circ0337	MGA01	NC_015011.2	59077380	59126141	48761	+	intergenic	n/a		100546996	DERA	deoxyribose-phosphate aldolase
circ0338	MGA01	NC_015011.2	59077380	59169810	92430	+	intergenic	n/a		100546996	DERA	deoxyribose-phosphate aldolase
circ0339	MGA01	NC_015011.2	59170089	59246321	76232	-	intergenic	n/a		104911754	LOC104911754	epidermal growth factor receptor kinase substrate 8-like
circ0340	MGA01	NC_015011.2	59206308	59222805	16497	-	intergenic	n/a		104911754	LOC104911754	epidermal growth factor receptor kinase substrate 8-like
circ0341	MGA01	NC_015011.2	59206308	59246321	40013	-	intergenic	n/a		104911754	LOC104911754	epidermal growth factor receptor kinase substrate 8-like
circ0342	MGA01	NC_015011.2	59224977	59304713	79736	-	intergenic	n/a		104911754	LOC104911754	epidermal growth factor receptor kinase substrate 8-like	x
circ0343	MGA01	NC_015011.2	59505986	59510868	4882	-	intergenic	n/a		109365585	LOC109365585	uncharacterized LOC109365585
circ0344	MGA01	NC_015011.2	59505986	59597543	91557	-	intergenic	n/a		100546692	RERG	RAS like estrogen regulated growth inhibitor	x
circ0345	MGA01	NC_015011.2	59745313	59795577	50264	+	intergenic	n/a		100546539	LOC100546539	aldose reductase-related protein 2-like	x
circ0346	MGA01	NC_015011.2	59745316	59795577	50261	+	intergenic	n/a		100546539	LOC100546539	aldose reductase-related protein 2-like	x
circ0347	MGA01	NC_015011.2	59766791	59820327	53536	+	intergenic	n/a		100546285	CALD1	caldesmon 1	x
circ0348	MGA01	NC_015011.2	59766791	59831813	65022	+	intergenic	n/a		100546285	CALD1	caldesmon 1	x
circ0349	MGA01	NC_015011.2	59831702	59864292	32590	+	intergenic	n/a		109368064	LOC109368064	uncharacterized LOC109368064
circ0350	MGA01	NC_015011.2	59831702	59877311	45609	+	intergenic	n/a		109368064	LOC109368064	uncharacterized LOC109368064
circ0351	MGA01	NC_015011.2	59831702	59989136	157434	+	intergenic	n/a		109368064	LOC109368064	uncharacterized LOC109368064
circ0352	MGA01	NC_015011.2	59872599	59989136	116537	+	intergenic	n/a		109368064	LOC109368064	uncharacterized LOC109368064
circ0353	MGA01	NC_015011.2	59877218	59933741	56523	+	intergenic	n/a		109368064	LOC109368064	uncharacterized LOC109368064
circ0354	MGA01	NC_015011.2	59877218	59989136	111918	+	intergenic	n/a		109368064	LOC109368064	uncharacterized LOC109368064
circ0355	MGA01	NC_015011.2	59933609	59989136	55527	+	intergenic	n/a		104911769	LOC104911769	uncharacterized LOC104911769
circ0356	MGA01	NC_015011.2	60096943	60106886	9943	-	intergenic	n/a		100545821	LOC100545821	aldose reductase-like
circ0357	MGA01	NC_015011.2	60110132	60149994	39862	+	intergenic	n/a		100545512	LOC100545512	tubulin alpha-2 chain
circ0358	MGA01	NC_015011.2	60182279	60332858	150579	-	intergenic	n/a		100548226	MICAL3	microtubule associated monooxygenase, calponin and LIM domain containing 3
circ0359	MGA01	NC_015011.2	60182279	60332861	150582	-	intergenic	n/a		100548226	MICAL3	microtubule associated monooxygenase, calponin and LIM domain containing 3	x
circ0360	MGA01	NC_015011.2	60338492	60377946	39454	+	intergenic	n/a		104911835	LOC104911835	bcl-2-like protein 13	x
circ0361	MGA01	NC_015011.2	60375012	60396024	21012	+	intergenic	n/a		100545357	LOC100545357	bcl-2-like protein 13
circ0362	MGA01	NC_015011.2	60403848	60405194	1346	-	exon	100545200	ATP6V1E1	100545200	ATP6V1E1	ATPase H+ transporting V1 subunit E1
circ0363	MGA01	NC_015011.2	60419452	60468318	48866	+	intergenic	n/a		104911843	LOC104911843	cat eye syndrome critical protein 2-like
circ0364	MGA01	NC_015011.2	60587451	60636405	48954	+	intergenic	n/a		104911865	LOC104911865	voltage-dependent L-type calcium channel subunit alpha-1C-like
circ0365	MGA01	NC_015011.2	60640803	60762511	121708	+	intergenic	n/a		104911875	LOC104911875	voltage-dependent L-type calcium channel subunit alpha-1S-like
circ0366	MGA01	NC_015011.2	60971512	60985755	14243	+	intergenic	n/a		109368145	LOC109368145	uncharacterized LOC109368145
circ0367	MGA01	NC_015011.2	61056571	61061105	4534	-	intergenic	n/a		109368150	LOC109368150	uncharacterized LOC109368150
circ0368	MGA01	NC_015011.2	61056571	61063364	6793	-	intergenic	n/a		109368150	LOC109368150	uncharacterized LOC109368150
circ0369	MGA01	NC_015011.2	61060970	61078179	17209	-	intergenic	n/a		109368150	LOC109368150	uncharacterized LOC109368150	x
circ0370	MGA01	NC_015011.2	61098183	61164292	66109	-	intergenic	n/a		109364991	LOC109364991	voltage-dependent calcium channel subunit alpha-2/delta-4-like
circ0371	MGA01	NC_015011.2	61129961	61178007	48046	-	intron	100542571	LOC100542571	100542571	LOC100542571	zinc finger protein OZF-like
circ0372	MGA01	NC_015011.2	61175091	61242720	67629	-	intron	100542571	LOC100542571	100542571	LOC100542571	zinc finger protein OZF-like
circ0373	MGA01	NC_015011.2	61175091	61245071	69980	-	intron	100542571	LOC100542571	100542571	LOC100542571	zinc finger protein OZF-like
circ0374	MGA01	NC_015011.2	61367292	61409825	42533	+	intron	100542571	LOC100542571	100542571	LOC100542571	zinc finger protein OZF-like
circ0375	MGA01	NC_015011.2	61409681	61440378	30697	+	intron	100542571	LOC100542571	100542571	LOC100542571	zinc finger protein OZF-like	x
circ0376	MGA01	NC_015011.2	61440218	61477931	37713	+	intron	100542571	LOC100542571	100542571	LOC100542571	zinc finger protein OZF-like
circ0377	MGA01	NC_015011.2	61477800	61523852	46052	+	intron	100542571	LOC100542571	100542571	LOC100542571	zinc finger protein OZF-like
circ0378	MGA01	NC_015011.2	61496693	61585753	89060	+	intron	100542571	LOC100542571	100542571	LOC100542571	zinc finger protein OZF-like
circ0379	MGA01	NC_015011.2	61534443	61616979	82536	+	intron	100542571	LOC100542571	100542571	LOC100542571	zinc finger protein OZF-like
circ0380	MGA01	NC_015011.2	61659781	61729639	69858	+	intron	100542571	LOC100542571	100542571	LOC100542571	zinc finger protein OZF-like	x
circ0381	MGA01	NC_015011.2	61722256	61740601	18345	+	intron	100542571	LOC100542571	100542571	LOC100542571	zinc finger protein OZF-like
circ0382	MGA01	NC_015011.2	61904024	61929643	25619	-	intron	100542571	LOC100542571	100542571	LOC100542571	zinc finger protein OZF-like
circ0383	MGA01	NC_015011.2	61918904	61977532	58628	-	intron	100542571	LOC100542571	100542571	LOC100542571	zinc finger protein OZF-like
circ0384	MGA01	NC_015011.2	61918904	61977535	58631	-	intron	100542571	LOC100542571	100542571	LOC100542571	zinc finger protein OZF-like
circ0385	MGA01	NC_015011.2	62196725	62243578	46853	-	intron	100542571	LOC100542571	100542571	LOC100542571	zinc finger protein OZF-like	x
circ0386	MGA01	NC_015011.2	62196748	62243578	46830	-	intron	100542571	LOC100542571	100542571	LOC100542571	zinc finger protein OZF-like
circ0387	MGA01	NC_015011.2	62208666	62243578	34912	-	intron	100542571	LOC100542571	100542571	LOC100542571	zinc finger protein OZF-like
circ0388	MGA01	NC_015011.2	62274467	62374188	99721	+	intergenic	n/a		100542415	TMTC1	transmembrane and tetratricopeptide repeat containing 1
circ0389	MGA01	NC_015011.2	62280718	62423160	142442	+	intergenic	n/a		100542415	TMTC1	transmembrane and tetratricopeptide repeat containing 1
circ0390	MGA01	NC_015011.2	62288204	62423160	134956	+	intergenic	n/a		100542415	TMTC1	transmembrane and tetratricopeptide repeat containing 1	x
circ0391	MGA01	NC_015011.2	62395755	62436317	40562	+	intergenic	n/a		104912132	LOC104912132	transmembrane and TPR repeat-containing protein 1-like
circ0392	MGA01	NC_015011.2	62395755	62447223	51468	+	intergenic	n/a		104912132	LOC104912132	transmembrane and TPR repeat-containing protein 1-like	x
circ0393	MGA01	NC_015011.2	62395755	62453504	57749	+	intergenic	n/a		104912132	LOC104912132	transmembrane and TPR repeat-containing protein 1-like
circ0394	MGA01	NC_015011.2	62395755	62475219	79464	+	intergenic	n/a		104912132	LOC104912132	transmembrane and TPR repeat-containing protein 1-like
circ0395	MGA01	NC_015011.2	62436189	62447223	11034	+	intergenic	n/a		104911949	LOC104911949	uncharacterized LOC104911949
circ0396	MGA01	NC_015011.2	62443277	62473385	30108	+	intergenic	n/a		104911949	LOC104911949	uncharacterized LOC104911949	x
circ0397	MGA01	NC_015011.2	62466133	62475219	9086	+	intergenic	n/a		100542262	IPO8	importin 8
circ0398	MGA01	NC_015011.2	62466133	62478679	12546	+	intergenic	n/a		100542262	IPO8	importin 8
circ0399	MGA01	NC_015011.2	62473208	62475219	2011	+	intergenic	n/a		100542262	IPO8	importin 8
circ0400	MGA01	NC_015011.2	62473208	62478679	5471	+	intergenic	n/a		100542262	IPO8	importin 8
circ0401	MGA01	NC_015011.2	62475214	62556127	80913	-	intergenic	n/a		100542262	IPO8	importin 8
circ0402	MGA01	NC_015011.2	62483346	62566219	82873	+	intergenic	n/a		100542262	IPO8	importin 8
circ0403	MGA01	NC_015011.2	62567748	62600730	32982	+	intergenic	n/a		104912138	LOC104912138	caprin-2-like
circ0404	MGA01	NC_015011.2	62651834	62739563	87729	+	intergenic	n/a		104911951	LOC104911951	DENN domain-containing protein 5B-like
circ0405	MGA01	NC_015011.2	62769359	62834893	65534	+	intergenic	n/a		104911953	LOC104911953	uncharacterized LOC104911953
circ0406	MGA01	NC_015011.2	62769359	62839218	69859	+	intergenic	n/a		104911953	LOC104911953	uncharacterized LOC104911953	x
circ0407	MGA01	NC_015011.2	63025910	63077756	51846	-	intergenic	n/a		104912145	LOC104912145	protein bicaudal D homolog 1-like
circ0408	MGA01	NC_015011.2	63091891	63209774	117883	-	intergenic	n/a		104911963	LOC104911963	FYVE, RhoGEF and PH domain-containing protein 4-like
circ0409	MGA01	NC_015011.2	63493437	63515785	22348	+	intergenic	n/a		100540882	LOC100540882	synaptotagmin-10
circ0410	MGA01	NC_015011.2	63752206	63793097	40891	-	intergenic	n/a		100539125	SLC13A4	solute carrier family 13 member 4	x
circ0411	MGA01	NC_015011.2	63752206	63793330	41124	-	intergenic	n/a		100539125	SLC13A4	solute carrier family 13 member 4
circ0412	MGA01	NC_015011.2	63799724	63863637	63913	+	intergenic	n/a		100538816	FAM180A	family with sequence similarity 180 member A
circ0413	MGA01	NC_015011.2	63887595	63923790	36195	+	intergenic	n/a		100538661	MTPN	myotrophin
circ0414	MGA01	NC_015011.2	63898304	63923790	25486	+	intergenic	n/a		100538661	MTPN	myotrophin
circ0415	MGA01	NC_015011.2	64500237	64583691	83454	+	intergenic	n/a		104911997	LOC104911997	diacylglycerol kinase iota-like
circ0416	MGA01	NC_015011.2	64518046	64608382	90336	+	intergenic	n/a		100551345	DGKI	diacylglycerol kinase iota
circ0417	MGA01	NC_015011.2	64589758	64621408	31650	+	intergenic	n/a		104911999	LOC104911999	diacylglycerol kinase iota-like
circ0418	MGA01	NC_015011.2	65086543	65150391	63848	+	intergenic	n/a		100540360	PRR5	proline rich 5
circ0419	MGA01	NC_015011.2	65092669	65150391	57722	+	intergenic	n/a		100540360	PRR5	proline rich 5
circ0420	MGA01	NC_015011.2	65102654	65150391	47737	+	intergenic	n/a		100540360	PRR5	proline rich 5
circ0421	MGA01	NC_015011.2	65107434	65155058	47624	+	intergenic	n/a		100540360	PRR5	proline rich 5
circ0422	MGA01	NC_015011.2	65111519	65155058	43539	+	intergenic	n/a		100540360	PRR5	proline rich 5
circ0423	MGA01	NC_015011.2	65111519	65155186	43667	+	intergenic	n/a		100540360	PRR5	proline rich 5
circ0424	MGA01	NC_015011.2	65111519	65155428	43909	+	intergenic	n/a		100540360	PRR5	proline rich 5
circ0425	MGA01	NC_015011.2	65125330	65155058	29728	+	intergenic	n/a		100540360	PRR5	proline rich 5
circ0426	MGA01	NC_015011.2	65125330	65155186	29856	+	intergenic	n/a		100540360	PRR5	proline rich 5
circ0427	MGA01	NC_015011.2	65125330	65155428	30098	+	intergenic	n/a		100540360	PRR5	proline rich 5
circ0428	MGA01	NC_015011.2	69381663	69431795	50132	-	intergenic	n/a		109368570	LOC109368570	uncharacterized LOC109368570	x
circ0429	MGA01	NC_015011.2	69449456	69505914	56458	-	intergenic	n/a		104912485	LOC104912485	kelch-like protein 42
circ0430	MGA01	NC_015011.2	69651652	69655194	3542	-	intergenic	n/a		104912504	LOC104912504	uncharacterized LOC104912504
circ0431	MGA01	NC_015011.2	69651652	69659745	8093	-	intergenic	n/a		104912504	LOC104912504	uncharacterized LOC104912504
circ0432	MGA01	NC_015011.2	69654429	69669610	15181	-	intergenic	n/a		104912504	LOC104912504	uncharacterized LOC104912504
circ0433	MGA01	NC_015011.2	69667657	69718553	50896	-	intergenic	n/a		104912506	CCDC91	coiled-coil domain containing 91
circ0434	MGA01	NC_015011.2	69684351	69729813	45462	-	intergenic	n/a		104912506	CCDC91	coiled-coil domain containing 91
circ0435	MGA01	NC_015011.2	69684351	69730085	45734	-	intergenic	n/a		104912506	CCDC91	coiled-coil domain containing 91	x
circ0436	MGA01	NC_015011.2	69684351	69757698	73347	-	intergenic	n/a		104912506	CCDC91	coiled-coil domain containing 91
circ0437	MGA01	NC_015011.2	69727936	69757698	29762	-	intergenic	n/a		104912506	CCDC91	coiled-coil domain containing 91	x
circ0438	MGA01	NC_015011.2	69727936	69777573	49637	-	intergenic	n/a		104912506	CCDC91	coiled-coil domain containing 91
circ0439	MGA01	NC_015011.2	69757585	69777573	19988	-	intergenic	n/a		104912506	CCDC91	coiled-coil domain containing 91
circ0440	MGA01	NC_015011.2	69889053	70072958	183905	-	intergenic	n/a		109365043	LOC109365043	uncharacterized LOC109365043
circ0441	MGA01	NC_015011.2	69889533	70072958	183425	-	intergenic	n/a		109365043	LOC109365043	uncharacterized LOC109365043
circ0442	MGA01	NC_015011.2	70221308	70327572	106264	+	intergenic	n/a		100542976	LOC100542976	ataxin-10-like	x
circ0443	MGA01	NC_015011.2	70221409	70327572	106163	+	intergenic	n/a		100542976	LOC100542976	ataxin-10-like
circ0444	MGA01	NC_015011.2	70336397	70392406	56009	+	intergenic	n/a		100542822	LOC100542822	fibulin-1	x
circ0445	MGA01	NC_015011.2	70372130	70429107	56977	+	intergenic	n/a		100542822	LOC100542822	fibulin-1	x
circ0446	MGA01	NC_015011.2	70415079	70432698	17619	+	intergenic	n/a		104912590	LOC104912590	fibulin-1-like
circ0447	MGA01	NC_015011.2	70652710	70673514	20804	-	intergenic	n/a		100542354	KIAA0930	KIAA0930 ortholog
circ0448	MGA01	NC_015011.2	70652710	70673517	20807	-	intergenic	n/a		100542354	KIAA0930	KIAA0930 ortholog
circ0449	MGA01	NC_015011.2	70664169	70703739	39570	-	intergenic	n/a		100542354	KIAA0930	KIAA0930 ortholog	x
circ0450	MGA01	NC_015011.2	71347464	71388530	41066	-	intergenic	n/a		100550222	CCND2	cyclin D2
circ0451	MGA01	NC_015011.2	71347464	71396382	48918	-	intergenic	n/a		100550222	CCND2	cyclin D2
circ0452	MGA01	NC_015011.2	71399268	71447609	48341	-	intergenic	n/a		100550222	CCND2	cyclin D2
circ0453	MGA01	NC_015011.2	71399341	71447609	48268	-	intergenic	n/a		100550222	CCND2	cyclin D2
circ0454	MGA01	NC_015011.2	71400003	71447609	47606	-	intergenic	n/a		100550222	CCND2	cyclin D2
circ0455	MGA01	NC_015011.2	71400097	71447609	47512	-	intergenic	n/a		100550222	CCND2	cyclin D2	x
circ0456	MGA01	NC_015011.2	71402899	71447609	44710	-	intergenic	n/a		100550222	CCND2	cyclin D2
circ0457	MGA01	NC_015011.2	71436401	71466158	29757	-	intergenic	n/a		104909362	LOC104909362	G1/S-specific cyclin-D2
circ0458	MGA01	NC_015011.2	71686537	71724804	38267	+	intergenic	n/a		100539236	AFF3	AF4/FMR2 family member 3
circ0459	MGA01	NC_015011.2	71730762	71770676	39914	+	intergenic	n/a		100539236	AFF3	AF4/FMR2 family member 3
circ0460	MGA01	NC_015011.2	71807072	71877586	70514	+	intergenic	n/a		104912671	LOC104912671	uncharacterized LOC104912671
circ0461	MGA01	NC_015011.2	71828818	71949662	120844	+	intergenic	n/a		104912671	LOC104912671	uncharacterized LOC104912671
circ0462	MGA01	NC_015011.2	71871187	71949662	78475	+	intergenic	n/a		104912671	LOC104912671	uncharacterized LOC104912671
circ0463	MGA01	NC_015011.2	71944303	71989020	44717	+	intergenic	n/a		100538926	LOC100538926	AF4/FMR2 family member 3-like
circ0464	MGA01	NC_015011.2	71944303	72074378	130075	+	intergenic	n/a		100538926	LOC100538926	AF4/FMR2 family member 3-like
circ0465	MGA01	NC_015011.2	72601021	72654453	53432	-	intergenic	n/a		100551446	METTL25	methyltransferase like 25
circ0466	MGA01	NC_015011.2	72808852	72842542	33690	-	intergenic	n/a		104912681	LOC104912681	transmembrane and TPR repeat-containing protein 2-like
circ0467	MGA01	NC_015011.2	72841714	72876238	34524	-	intergenic	n/a		109368769	LOC109368769	transmembrane and TPR repeat-containing protein 2-like
circ0468	MGA01	NC_015011.2	72862634	72906645	44011	-	intergenic	n/a		100551139	LOC100551139	transmembrane and TPR repeat-containing protein 2
circ0469	MGA01	NC_015011.2	72906524	72916038	9514	-	intergenic	n/a		109365606	LOC109365606	uncharacterized LOC109365606
circ0470	MGA01	NC_015011.2	72915957	72964682	48725	-	intergenic	n/a		109365606	LOC109365606	uncharacterized LOC109365606
circ0471	MGA01	NC_015011.2	73160733	73186343	25610	+	intergenic	n/a		100134841	CD9	CD9 molecule
circ0472	MGA01	NC_015011.2	73160733	73190027	29294	+	intergenic	n/a		100134841	CD9	CD9 molecule	x
circ0473	MGA01	NC_015011.2	73215632	73312274	96642	-	intergenic	n/a		104912727	LOC104912727	von Willebrand factor-like
circ0474	MGA01	NC_015011.2	73260183	73331636	71453	-	intergenic	n/a		100540162	LOC100540162	von Willebrand factor
circ0475	MGA01	NC_015011.2	73315683	73343861	28178	-	intergenic	n/a		104912716	LOC104912716	von Willebrand factor-like	x
circ0476	MGA01	NC_015011.2	73332011	73392357	60346	-	intergenic	n/a		104912730	LOC104912730	von Willebrand factor-like	x
circ0477	MGA01	NC_015011.2	73527242	73586851	59609	-	intergenic	n/a		109368793	LOC109368793	anoctamin-2-like
circ0478	MGA01	NC_015011.2	73597836	73663376	65540	+	intergenic	n/a		100539696	NTF3	neurotrophin 3
circ0479	MGA01	NC_015011.2	73685131	73701485	16354	-	intergenic	n/a		100539543	PRMT8	protein arginine methyltransferase 8
circ0480	MGA01	NC_015011.2	73685131	73707378	22247	-	intergenic	n/a		100539543	PRMT8	protein arginine methyltransferase 8
circ0481	MGA01	NC_015011.2	73851579	73851785	206	-	exon	109368814, 100540473	LOC109368814/TSPAN9	109368814	LOC109368814	uncharacterized LOC109368814
circ0482	MGA01	NC_015011.2	74344398	74372595	28197	+	intergenic	n/a		100542618	LOC100542618	uncharacterized LOC100542618
circ0483	MGA01	NC_015011.2	74734993	74752416	17423	-	intergenic	n/a		100538410	HMGXB4	HMG-box containing 4
circ0484	MGA01	NC_015011.2	74760147	74823002	62855	-	intergenic	n/a		109365609	LOC109365609	uncharacterized LOC109365609
circ0485	MGA01	NC_015011.2	74763072	74823002	59930	-	intergenic	n/a		109365609	LOC109365609	uncharacterized LOC109365609
circ0486	MGA01	NC_015011.2	74779837	74870432	90595	-	intergenic	n/a		104909217	LOC104909217	ephrin type-B receptor 5
circ0487	MGA01	NC_015011.2	75001462	75171764	170302	+	intergenic	n/a		104912853	LOC104912853	rap1 GTPase-activating protein 1-like
circ0488	MGA01	NC_015011.2	75003963	75171764	167801	+	intergenic	n/a		104912853	LOC104912853	rap1 GTPase-activating protein 1-like
circ0489	MGA01	NC_015011.2	75003966	75171764	167798	+	intergenic	n/a		104912853	LOC104912853	rap1 GTPase-activating protein 1-like
circ0490	MGA01	NC_015011.2	75049440	75181485	132045	-	intergenic	n/a		100550479	LOC100550479	chloride channel protein 1	x
circ0491	MGA01	NC_015011.2	75049654	75181485	131831	-	intergenic	n/a		100550479	LOC100550479	chloride channel protein 1	x
circ0492	MGA01	NC_015011.2	75049654	75181500	131846	-	intergenic	n/a		100550479	LOC100550479	chloride channel protein 1
circ0493	MGA01	NC_015011.2	75051380	75181485	130105	-	intergenic	n/a		100550479	LOC100550479	chloride channel protein 1
circ0494	MGA01	NC_015011.2	75310258	75319425	9167	+	intergenic	n/a		100550171	LOC100550171	olfactory receptor 10AC1-like
circ0495	MGA01	NC_015011.2	75310261	75319425	9164	+	intergenic	n/a		100550171	LOC100550171	olfactory receptor 10AC1-like
circ0496	MGA01	NC_015011.2	75310400	75319425	9025	+	intergenic	n/a		100550171	LOC100550171	olfactory receptor 10AC1-like
circ0497	MGA01	NC_015011.2	75315693	75319425	3732	+	intergenic	n/a		100550171	LOC100550171	olfactory receptor 10AC1-like
circ0498	MGA01	NC_015011.2	75319309	75342824	23515	+	intergenic	n/a		104912910	LOC104912910	uncharacterized LOC104912910
circ0499	MGA01	NC_015011.2	75319309	75343102	23793	+	intergenic	n/a		104912910	LOC104912910	uncharacterized LOC104912910
circ0500	MGA01	NC_015011.2	75319309	75343721	24412	+	intergenic	n/a		104912910	LOC104912910	uncharacterized LOC104912910
circ0501	MGA01	NC_015011.2	75360899	75379905	19006	-	intergenic	n/a		100549709	CLSTN3	calsyntenin 3
circ0502	MGA01	NC_015011.2	75462625	75462804	179	-	exon	100549095	PHB2	100549095	PHB2	prohibitin 2
circ0503	MGA01	NC_015011.2	75464188	75465408	1220	-	exon	100549095	PHB2	100549095	PHB2	prohibitin 2
circ0504	MGA01	NC_015011.2	75488593	75511996	23403	+	intergenic	n/a		100540825	ENO2	enolase 2
circ0505	MGA01	NC_015011.2	75500842	75501085	243	-	exon	100548630	TPI1	100548630	TPI1	triosephosphate isomerase 1
circ0506	MGA01	NC_015011.2	75501305	75501899	594	+	exon	100548630	TPI1	100548630	TPI1	triosephosphate isomerase 1
circ0507	MGA01	NC_015011.2	75501310	75501899	589	+	exon	100548630	TPI1	100548630	TPI1	triosephosphate isomerase 1
circ0508	MGA01	NC_015011.2	75558497	75559362	865	+	exon	100540361	PTMS	100540361	PTMS	parathymosin
circ0509	MGA01	NC_015011.2	75559281	75559597	316	+	exon	100540361	PTMS	100540361	PTMS	parathymosin
circ0510	MGA01	NC_015011.2	75667185	75688239	21054	-	intergenic	n/a		100540205	LOC100540205	zinc finger protein 384	x
circ0511	MGA01	NC_015011.2	75668019	75688239	20220	-	intergenic	n/a		100540205	LOC100540205	zinc finger protein 384	x
circ0512	MGA01	NC_015011.2	75691684	75761776	70092	-	intergenic	n/a		109369011	LOC109369011	uncharacterized LOC109369011
circ0513	MGA01	NC_015011.2	75691684	75762774	71090	-	intergenic	n/a		109369011	LOC109369011	uncharacterized LOC109369011
circ0514	MGA01	NC_015011.2	75771638	75771990	352	-	exon	100539798	CHD4	100539798	CHD4	chromodomain helicase DNA binding protein 4
circ0515	MGA01	NC_015011.2	75771638	75772012	374	-	exon	100539798	CHD4	100539798	CHD4	chromodomain helicase DNA binding protein 4
circ0516	MGA01	NC_015011.2	75771638	75772024	386	-	exon	100539798	CHD4	100539798	CHD4	chromodomain helicase DNA binding protein 4
circ0517	MGA01	NC_015011.2	75801106	75833747	32641	+	intergenic	n/a		100303685	GAPDH	glyceraldehyde-3-phosphate dehydrogenase
circ0518	MGA01	NC_015011.2	75801805	75802381	576	+	exon	100303685	GAPDH	100303685	GAPDH	glyceraldehyde-3-phosphate dehydrogenase
circ0519	MGA01	NC_015011.2	75802354	75802646	292	-	exon	100303685	GAPDH	100303685	GAPDH	glyceraldehyde-3-phosphate dehydrogenase
circ0520	MGA01	NC_015011.2	75802359	75802727	368	+	exon	100303685	GAPDH	100303685	GAPDH	glyceraldehyde-3-phosphate dehydrogenase
circ0521	MGA01	NC_015011.2	75802382	75802677	295	+	exon	100303685	GAPDH	100303685	GAPDH	glyceraldehyde-3-phosphate dehydrogenase
circ0522	MGA01	NC_015011.2	75804384	75804544	160	+	exon	100303685	GAPDH	100303685	GAPDH	glyceraldehyde-3-phosphate dehydrogenase
circ0523	MGA01	NC_015011.2	75825011	75842516	17505	+	intergenic	n/a		104913028	LOC104913028	uncharacterized LOC104913028	x
circ0524	MGA01	NC_015011.2	75825011	75842752	17741	+	intergenic	n/a		104913028	LOC104913028	uncharacterized LOC104913028
circ0525	MGA01	NC_015011.2	75827185	75838070	10885	-	intergenic	n/a		100539643	LOC100539643	C-type natriuretic peptide 2-like
circ0526	MGA01	NC_015011.2	75834827	75845087	10260	+	intergenic	n/a		104913034	LOC104913034	condensin complex subunit 1-like	x
circ0527	MGA01	NC_015011.2	75843199	75849078	5879	+	intergenic	n/a		104913035	LOC104913035	uncharacterized LOC104913035	x
circ0528	MGA01	NC_015011.2	75843205	75849078	5873	+	intergenic	n/a		104913035	LOC104913035	uncharacterized LOC104913035
circ0529	MGA01	NC_015011.2	75843443	75849078	5635	+	intergenic	n/a		104913035	LOC104913035	uncharacterized LOC104913035
circ0530	MGA01	NC_015011.2	75845931	75855483	9552	+	intergenic	n/a		104913130	LOC104913130	condensin complex subunit 1-like	x
circ0531	MGA01	NC_015011.2	75856101	75874531	18430	-	intergenic	n/a		100547094	MRPL51	mitochondrial ribosomal protein L51
circ0532	MGA01	NC_015011.2	75916793	75942665	25872	-	intergenic	n/a		104913136	LOC104913136	importin subunit alpha-5-like	x
circ0533	MGA01	NC_015011.2	75941320	75978286	36966	-	intergenic	n/a		100546328	FAM162A	family with sequence similarity 162 member A
circ0534	MGA01	NC_015011.2	75942534	75978286	35752	-	intergenic	n/a		100546328	FAM162A	family with sequence similarity 162 member A	x
circ0535	MGA01	NC_015011.2	75980453	76029723	49270	+	intergenic	n/a		100546172	CCDC58	coiled-coil domain containing 58
circ0536	MGA01	NC_015011.2	75994211	76027476	33265	-	intergenic	n/a		100546172	CCDC58	coiled-coil domain containing 58
circ0537	MGA01	NC_015011.2	76317778	76341255	23477	-	intergenic	n/a		100545863	LOC100545863	ovostatin-like
circ0538	MGA01	NC_015011.2	81393500	81393921	421	+	exon	100551036	TAF13	100551036	TAF13	TATA-box binding protein associated factor 13
circ0539	MGA01	NC_015011.2	83009920	83019507	9587	-	exon	100544746	ABI3BP	100544746	ABI3BP	ABI family member 3 binding protein
circ0540	MGA01	NC_015011.2	83057411	83061426	4015	-	exon	100544746	ABI3BP	100544746	ABI3BP	ABI family member 3 binding protein
circ0541	MGA01	NC_015011.2	86247785	86288854	41069	+	intergenic	n/a		100551193	ARL13B	ADP ribosylation factor like GTPase 13B
circ0542	MGA01	NC_015011.2	86247785	86292439	44654	+	intergenic	n/a		100551193	ARL13B	ADP ribosylation factor like GTPase 13B
circ0543	MGA01	NC_015011.2	86247785	86292934	45149	+	intergenic	n/a		100551193	ARL13B	ADP ribosylation factor like GTPase 13B	x
circ0544	MGA01	NC_015011.2	86247785	86293831	46046	+	intergenic	n/a		100551193	ARL13B	ADP ribosylation factor like GTPase 13B	x
circ0545	MGA01	NC_015011.2	86316368	86335691	19323	+	intergenic	n/a		100551037	PROS1	protein S (alpha)
circ0546	MGA01	NC_015011.2	86316368	86416109	99741	+	intergenic	n/a		100551037	PROS1	protein S (alpha)
circ0547	MGA01	NC_015011.2	86337890	86468514	130624	+	intergenic	n/a		104913668	LOC104913668	uncharacterized LOC104913668
circ0548	MGA01	NC_015011.2	86526686	86585764	59078	+	intergenic	n/a		104913670	LOC104913670	uncharacterized LOC104913670	x
circ0549	MGA01	NC_015011.2	86565705	86669197	103492	+	intergenic	n/a		104913755	LOC104913755	ephrin type-A receptor 3
circ0550	MGA01	NC_015011.2	86637116	86693104	55988	+	intergenic	n/a		100550885	LOC100550885	ephrin type-A receptor 3-like
circ0551	MGA01	NC_015011.2	86692444	86743599	51155	+	intergenic	n/a		104913759	LOC104913759	ephrin type-A receptor 3 pseudogene
circ0552	MGA01	NC_015011.2	87095501	87144166	48665	+	intergenic	n/a		104913672	ZNF654	zinc finger protein 654
circ0553	MGA01	NC_015011.2	87165466	87191850	26384	+	intergenic	n/a		109369694	LOC109369694	uncharacterized LOC109369694
circ0554	MGA01	NC_015011.2	87202233	87213181	10948	+	intergenic	n/a		100547818	LOC100547818	OX-2 membrane glycoprotein-like
circ0555	MGA01	NC_015011.2	87202233	87218619	16386	+	intergenic	n/a		100547818	LOC100547818	OX-2 membrane glycoprotein-like
circ0556	MGA01	NC_015011.2	87202233	87221106	18873	+	intergenic	n/a		100547818	LOC100547818	OX-2 membrane glycoprotein-like
circ0557	MGA01	NC_015011.2	87254739	87323527	68788	+	intergenic	n/a		100549962	LOC100549962	suppressor of tumorigenicity 14 protein homolog
circ0558	MGA01	NC_015011.2	87326364	87371575	45211	+	intergenic	n/a		100549655	ABHD10	abhydrolase domain containing 10
circ0559	MGA01	NC_015011.2	87328279	87380538	52259	+	intergenic	n/a		100549655	ABHD10	abhydrolase domain containing 10
circ0560	MGA01	NC_015011.2	87385410	87412283	26873	+	intergenic	n/a		104913694	LOC104913694	pleckstrin homology-like domain family B member 2	x
circ0561	MGA01	NC_015011.2	87392671	87423625	30954	+	intergenic	n/a		100547507	LOC100547507	pleckstrin homology-like domain family B member 2
circ0562	MGA01	NC_015011.2	87392671	87433756	41085	+	intergenic	n/a		100547507	LOC100547507	pleckstrin homology-like domain family B member 2
circ0563	MGA01	NC_015011.2	87420145	87450960	30815	+	intergenic	n/a		104913769	LOC104913769	pleckstrin homology-like domain family B member 2	x
circ0564	MGA01	NC_015011.2	87840711	87991705	150994	-	intergenic	n/a		104913707	LOC104913707	uncharacterized LOC104913707
circ0565	MGA01	NC_015011.2	87852144	87937317	85173	-	intergenic	n/a		104913707	LOC104913707	uncharacterized LOC104913707
circ0566	MGA01	NC_015011.2	88076708	88134429	57721	-	intergenic	n/a		109369777	LOC109369777	uncharacterized LOC109369777
circ0567	MGA01	NC_015011.2	88339178	88370736	31558	-	intergenic	n/a		104913718	LOC104913718	protein CIP2A homolog	x
circ0568	MGA01	NC_015011.2	88371914	88415511	43597	-	intergenic	n/a		100548579	LOC100548579	myosin-7B-like
circ0569	MGA01	NC_015011.2	88416897	88470341	53444	+	intergenic	n/a		104913730	LOC104913730	myosin heavy chain, cardiac muscle isoform
circ0570	MGA01	NC_015011.2	88416902	88470341	53439	+	intergenic	n/a		104913730	LOC104913730	myosin heavy chain, cardiac muscle isoform
circ0571	MGA01	NC_015011.2	89206410	89250643	44233	+	intergenic	n/a		109369807	LOC109369807	uncharacterized LOC109369807
circ0572	MGA01	NC_015011.2	89294751	89344469	49718	+	intergenic	n/a		109369811	LOC109369811	uncharacterized LOC109369811
circ0573	MGA01	NC_015011.2	89453636	89488909	35273	-	intergenic	n/a		104913804	LOC104913804	lysophosphatidic acid phosphatase type 6-like
circ0574	MGA01	NC_015011.2	89453725	89488909	35184	-	intergenic	n/a		104913804	LOC104913804	lysophosphatidic acid phosphatase type 6-like
circ0575	MGA01	NC_015011.2	89453771	89488909	35138	-	intergenic	n/a		104913804	LOC104913804	lysophosphatidic acid phosphatase type 6-like
circ0576	MGA01	NC_015011.2	89454021	89488909	34888	-	intergenic	n/a		104913804	LOC104913804	lysophosphatidic acid phosphatase type 6-like	x
circ0577	MGA01	NC_015011.2	89454604	89488909	34305	-	intergenic	n/a		104913804	LOC104913804	lysophosphatidic acid phosphatase type 6-like
circ0578	MGA01	NC_015011.2	89454609	89488909	34300	-	intergenic	n/a		104913804	LOC104913804	lysophosphatidic acid phosphatase type 6-like
circ0579	MGA01	NC_015011.2	89454820	89488909	34089	-	intergenic	n/a		104913804	LOC104913804	lysophosphatidic acid phosphatase type 6-like
circ0580	MGA01	NC_015011.2	89462924	89491636	28712	+	intergenic	n/a		100543598	BCL9	B-cell CLL/lymphoma 9
circ0581	MGA01	NC_015011.2	89462924	89491980	29056	+	intergenic	n/a		100543598	BCL9	B-cell CLL/lymphoma 9
circ0582	MGA01	NC_015011.2	89462924	89536584	73660	+	intergenic	n/a		100543598	BCL9	B-cell CLL/lymphoma 9
circ0583	MGA01	NC_015011.2	89566302	89579584	13282	+	intergenic	n/a		100541132	POGLUT1	protein O-glucosyltransferase 1
circ0584	MGA01	NC_015011.2	89570810	89656610	85800	-	intergenic	n/a		100540979	TIMMDC1	translocase of inner mitochondrial membrane domain containing 1
circ0585	MGA01	NC_015011.2	89570810	89658096	87286	-	intergenic	n/a		100540979	TIMMDC1	translocase of inner mitochondrial membrane domain containing 1
circ0586	MGA01	NC_015011.2	89576591	89656546	79955	+	intergenic	n/a		100540517	IGSF3	immunoglobulin superfamily member 3
circ0587	MGA01	NC_015011.2	89591120	89771265	180145	+	intergenic	n/a		100540517	IGSF3	immunoglobulin superfamily member 3
circ0588	MGA01	NC_015011.2	89760752	89856126	95374	+	intergenic	n/a		104913814	LOC104913814	immunoglobulin superfamily member 3-like	x
circ0589	MGA01	NC_015011.2	89823122	89859547	36425	+	intergenic	n/a		100540363	PTGFRN	prostaglandin F2 receptor inhibitor
circ0590	MGA01	NC_015011.2	89934804	90021879	87075	+	intergenic	n/a		100540207	ILDR2	immunoglobulin like domain containing receptor 2
circ0591	MGA01	NC_015011.2	90149713	90260615	110902	+	intergenic	n/a		100542824	CD247	CD247 molecule
circ0592	MGA01	NC_015011.2	90237458	90291245	53787	-	intergenic	n/a		109369883	LOC109369883	uncharacterized LOC109369883
circ0593	MGA01	NC_015011.2	90237458	90317940	80482	-	intergenic	n/a		109369883	LOC109369883	uncharacterized LOC109369883
circ0594	MGA01	NC_015011.2	90237458	90317945	80487	-	intergenic	n/a		109369883	LOC109369883	uncharacterized LOC109369883	x
circ0595	MGA01	NC_015011.2	90320932	90359328	38396	-	intergenic	n/a		100539433	MPZL1	myelin protein zero like 1
circ0596	MGA01	NC_015011.2	90320932	90364024	43092	-	intergenic	n/a		100539433	MPZL1	myelin protein zero like 1
circ0597	MGA01	NC_015011.2	90322547	90359328	36781	-	intergenic	n/a		100539433	MPZL1	myelin protein zero like 1
circ0598	MGA01	NC_015011.2	90322547	90364024	41477	-	intergenic	n/a		100539433	MPZL1	myelin protein zero like 1
circ0599	MGA01	NC_015011.2	90322632	90364024	41392	-	intergenic	n/a		100539433	MPZL1	myelin protein zero like 1
circ0600	MGA01	NC_015011.2	90328865	90359328	30463	-	intergenic	n/a		100539433	MPZL1	myelin protein zero like 1
circ0601	MGA01	NC_015011.2	90404457	90455596	51139	-	intergenic	n/a		104913903	LOC104913903	DDB1- and CUL4-associated factor 6-like	x
circ0602	MGA01	NC_015011.2	90404457	90460073	55616	-	intergenic	n/a		104913903	LOC104913903	DDB1- and CUL4-associated factor 6-like	x
circ0603	MGA01	NC_015011.2	90404457	90463292	58835	-	intergenic	n/a		104913903	LOC104913903	DDB1- and CUL4-associated factor 6-like
circ0604	MGA01	NC_015011.2	90404457	90465833	61376	-	intergenic	n/a		104913903	LOC104913903	DDB1- and CUL4-associated factor 6-like	x
circ0605	MGA01	NC_015011.2	90404457	90466951	62494	-	intergenic	n/a		104913903	LOC104913903	DDB1- and CUL4-associated factor 6-like
circ0606	MGA01	NC_015011.2	90409177	90482565	73388	-	intergenic	n/a		100539280	LOC100539280	DDB1- and CUL4-associated factor 6-like
circ0607	MGA01	NC_015011.2	90479423	90510788	31365	-	intergenic	n/a		109369901	LOC109369901	uncharacterized LOC109369901
circ0608	MGA01	NC_015011.2	90482222	90500270	18048	+	intergenic	n/a		109369901	LOC109369901	uncharacterized LOC109369901
circ0609	MGA01	NC_015011.2	90511523	90565057	53534	+	intergenic	n/a		100542356	RIOX2	ribosomal oxygenase 2	x
circ0610	MGA01	NC_015011.2	90531189	90612708	81519	+	intergenic	n/a		100542205	CRYBG3	crystallin beta-gamma domain containing 3	x
circ0611	MGA01	NC_015011.2	90624212	90645362	21150	+	intergenic	n/a		109369913	LOC109369913	uncharacterized LOC109369913
circ0612	MGA01	NC_015011.2	90708154	90709619	1465	+	exon	100546640	LOC100546640	100546640	LOC100546640	translocation protein SEC63 homolog
circ0613	MGA01	NC_015011.2	90832340	90848985	16645	+	intergenic	n/a		109365299	LOC109365299	roundabout homolog 1-like
circ0614	MGA01	NC_015011.2	91812348	91925197	112849	+	intergenic	n/a		109365617	LOC109365617	uncharacterized LOC109365617	x
circ0615	MGA01	NC_015011.2	91812348	91926986	114638	+	intergenic	n/a		109365617	LOC109365617	uncharacterized LOC109365617	x
circ0616	MGA01	NC_015011.2	91868516	91938449	69933	+	intergenic	n/a		100545095	LOC100545095	1,4-alpha-glucan-branching enzyme-like	x
circ0617	MGA01	NC_015011.2	91937670	91945681	8011	+	intergenic	n/a		104909271	LOC104909271	1,4-alpha-glucan-branching enzyme-like	x
circ0618	MGA01	NC_015011.2	91943996	91984934	40938	+	intergenic	n/a		100540978	LOC100540978	uncharacterized LOC100540978	x
circ0619	MGA01	NC_015011.2	93490769	93573293	82524	-	intergenic	n/a		104913935	CADM2	cell adhesion molecule 2
circ0620	MGA01	NC_015011.2	93589650	93667031	77381	-	intergenic	n/a		104913935	CADM2	cell adhesion molecule 2
circ0621	MGA01	NC_015011.2	93883752	93989918	106166	+	intergenic	n/a		109369930	LOC109369930	uncharacterized LOC109369930
circ0622	MGA01	NC_015011.2	93982521	93997753	15232	+	intron	100542051	VGLL3	100542051	VGLL3	vestigial like family member 3
circ0623	MGA01	NC_015011.2	93997253	94030224	32971	+	intergenic	n/a		100542051	VGLL3	vestigial like family member 3	x
circ0624	MGA01	NC_015011.2	94107732	94126304	18572	-	intergenic	n/a		100541435	CHMP2B	charged multivesicular body protein 2B
circ0625	MGA01	NC_015011.2	102102686	102239077	136391	+	intergenic	n/a		100540208	TIAM1	T-cell lymphoma invasion and metastasis 1
circ0626	MGA01	NC_015011.2	102107656	102239077	131421	+	intergenic	n/a		100540208	TIAM1	T-cell lymphoma invasion and metastasis 1
circ0627	MGA01	NC_015011.2	102319168	102335180	16012	-	intergenic	n/a		109370149	LOC109370149	uncharacterized LOC109370149
circ0628	MGA01	NC_015011.2	102350079	102392186	42107	-	intergenic	n/a		100544065	HUNK	hormonally up-regulated Neu-associated kinase
circ0629	MGA01	NC_015011.2	102372242	102410268	38026	-	intergenic	n/a		100544065	HUNK	hormonally up-regulated Neu-associated kinase
circ0630	MGA01	NC_015011.2	102372242	102410385	38143	-	intergenic	n/a		100544065	HUNK	hormonally up-regulated Neu-associated kinase
circ0631	MGA01	NC_015011.2	102451192	102498002	46810	+	intergenic	n/a		100543753	MRAP	melanocortin 2 receptor accessory protein
circ0632	MGA01	NC_015011.2	102451192	102499923	48731	+	intergenic	n/a		100543753	MRAP	melanocortin 2 receptor accessory protein	x
circ0633	MGA01	NC_015011.2	102501486	102538454	36968	+	intergenic	n/a		104914262	LOC104914262	nucleolar pre-ribosomal-associated protein 1-like	x
circ0634	MGA01	NC_015011.2	102514169	102545249	31080	+	intergenic	n/a		100543599	URB1	URB1 ribosome biogenesis 1 homolog (S. cerevisiae)
circ0635	MGA01	NC_015011.2	102566997	102607181	40184	-	intergenic	n/a		100538411	C1H21orf59	chromosome 1 C21orf59 homolog
circ0636	MGA01	NC_015011.2	102608808	102667354	58546	+	intergenic	n/a		100543286	SYNJ1	synaptojanin 1
circ0637	MGA01	NC_015011.2	102613920	102667354	53434	+	intergenic	n/a		100543286	SYNJ1	synaptojanin 1
circ0638	MGA01	NC_015011.2	102827655	102847616	19961	-	intergenic	n/a		100539587	IFNAR2	interferon alpha and beta receptor subunit 2	x
circ0639	MGA01	NC_015011.2	102858667	102889191	30524	-	intergenic	n/a		109370170	LOC109370170	uncharacterized LOC109370170
circ0640	MGA01	NC_015011.2	102896687	102915444	18757	-	intergenic	n/a		100539281	TMEM50B	transmembrane protein 50B
circ0641	MGA01	NC_015011.2	102901017	102968509	67492	+	intergenic	n/a		100539281	TMEM50B	transmembrane protein 50B
circ0642	MGA01	NC_015011.2	102916912	102976964	60052	+	intergenic	n/a		100539128	GART	phosphoribosylglycinamide formyltransferase, phosphoribosylglycinamide synthetase, phosphoribosylaminoimidazole synthetase
circ0643	MGA01	NC_015011.2	102917977	102974124	56147	+	intergenic	n/a		100539128	GART	phosphoribosylglycinamide formyltransferase, phosphoribosylglycinamide synthetase, phosphoribosylaminoimidazole synthetase
circ0644	MGA01	NC_015011.2	102917977	102976964	58987	+	intergenic	n/a		100539128	GART	phosphoribosylglycinamide formyltransferase, phosphoribosylglycinamide synthetase, phosphoribosylaminoimidazole synthetase
circ0645	MGA01	NC_015011.2	102917977	102984335	66358	+	intergenic	n/a		100539128	GART	phosphoribosylglycinamide formyltransferase, phosphoribosylglycinamide synthetase, phosphoribosylaminoimidazole synthetase
circ0646	MGA01	NC_015011.2	102976816	102984335	7519	+	intron	100542052	LOC100542052	100542052	LOC100542052	serine/arginine repetitive matrix protein 2	x
circ0647	MGA01	NC_015011.2	102989207	103016006	26799	-	intergenic	n/a		100542052	LOC100542052	serine/arginine repetitive matrix protein 2	x
circ0648	MGA01	NC_015011.2	102989207	103016803	27596	-	intergenic	n/a		100542052	LOC100542052	serine/arginine repetitive matrix protein 2	x
circ0649	MGA01	NC_015011.2	102989207	103017693	28486	-	intergenic	n/a		100542052	LOC100542052	serine/arginine repetitive matrix protein 2
circ0650	MGA01	NC_015011.2	103012882	103024098	11216	+	intergenic	n/a		104914210	LOC104914210	uncharacterized LOC104914210
circ0651	MGA01	NC_015011.2	103015859	103029032	13173	-	intergenic	n/a		104914210	LOC104914210	uncharacterized LOC104914210	x
circ0652	MGA01	NC_015011.2	103031024	103052730	21706	+	intergenic	n/a		100541743	CRYZL1	crystallin zeta like 1
circ0653	MGA01	NC_015011.2	103031024	103052854	21830	+	intergenic	n/a		100541743	CRYZL1	crystallin zeta like 1
circ0654	MGA01	NC_015011.2	103031024	103052877	21853	+	intergenic	n/a		100541743	CRYZL1	crystallin zeta like 1
circ0655	MGA01	NC_015011.2	103074988	103174573	99585	-	intergenic	n/a		100541591	ITSN1	intersectin 1	x
circ0656	MGA01	NC_015011.2	103086924	103164902	77978	-	intergenic	n/a		100541591	ITSN1	intersectin 1
circ0657	MGA01	NC_015011.2	103139586	103189975	50389	+	intergenic	n/a		104914225	LOC104914225	uncharacterized LOC104914225
circ0658	MGA01	NC_015011.2	103139586	103190440	50854	+	intergenic	n/a		104914225	LOC104914225	uncharacterized LOC104914225
circ0659	MGA01	NC_015011.2	103139586	103190667	51081	+	intergenic	n/a		104914225	LOC104914225	uncharacterized LOC104914225	x
circ0660	MGA01	NC_015011.2	103282494	103381999	99505	-	intergenic	n/a		100541438	MRPS6	mitochondrial ribosomal protein S6
circ0661	MGA01	NC_015011.2	103282494	103454872	172378	-	intergenic	n/a		100541438	MRPS6	mitochondrial ribosomal protein S6
circ0662	MGA01	NC_015011.2	103282494	103460380	177886	-	intergenic	n/a		100541438	MRPS6	mitochondrial ribosomal protein S6
circ0663	MGA01	NC_015011.2	103306731	103381999	75268	-	intergenic	n/a		100538717	SLC5A3	solute carrier family 5 member 3
circ0664	MGA01	NC_015011.2	103370379	103454872	84493	-	intergenic	n/a		100540980	KCNE1	potassium voltage-gated channel subfamily E regulatory subunit 1
circ0665	MGA01	NC_015011.2	103478881	103508468	29587	+	intergenic	n/a		100538564	RCAN1	regulator of calcineurin 1
circ0666	MGA01	NC_015011.2	103478905	103508468	29563	+	intergenic	n/a		100538564	RCAN1	regulator of calcineurin 1	x
circ0667	MGA01	NC_015011.2	103564545	103630251	65706	+	intergenic	n/a		100540674	RUNX1	runt related transcription factor 1
circ0668	MGA01	NC_015011.2	103630060	103650893	20833	+	intergenic	n/a		109370212	LOC109370212	uncharacterized LOC109370212
circ0669	MGA01	NC_015011.2	103650789	103655106	4317	+	intergenic	n/a		109370212	LOC109370212	uncharacterized LOC109370212
circ0670	MGA01	NC_015011.2	104155848	104207212	51364	-	intergenic	n/a		100551092	DOPEY2	dopey family member 2
circ0671	MGA01	NC_015011.2	105985529	106022420	36891	+	exon	100548733	UMODL1	100548733	UMODL1	uromodulin like 1
circ0672	MGA01	NC_015011.2	106016377	106042316	25939	+	intergenic	n/a		100548733	UMODL1	uromodulin like 1
circ0673	MGA01	NC_015011.2	106298577	106311361	12784	+	intergenic	n/a		100548123	FAM3B	family with sequence similarity 3 member B
circ0674	MGA01	NC_015011.2	106318398	106357451	39053	+	intergenic	n/a		100547969	BACE2	beta-site APP-cleaving enzyme 2
circ0675	MGA01	NC_015011.2	107230666	107281382	50716	+	intergenic	n/a		104909292	LOC104909292	EF-hand domain-containing family member C2-like
circ0676	MGA01	NC_015011.2	107341036	107357931	16895	+	intergenic	n/a		104914564	LOC104914564	EF-hand domain-containing family member C2-like
circ0677	MGA01	NC_015011.2	107343659	107357931	14272	+	intergenic	n/a		104914564	LOC104914564	EF-hand domain-containing family member C2-like
circ0678	MGA01	NC_015011.2	107403228	107462467	59239	-	intergenic	n/a		104914463	LOC104914463	uncharacterized LOC104914463	x
circ0679	MGA01	NC_015011.2	107454493	107463188	8695	-	intergenic	n/a		104914467	LOC104914467	uncharacterized LOC104914467
circ0680	MGA01	NC_015011.2	107466029	107503151	37122	-	intergenic	n/a		100539898	LOC100539898	lysine-specific demethylase 6A
circ0681	MGA01	NC_015011.2	107468271	107503151	34880	-	intergenic	n/a		100539898	LOC100539898	lysine-specific demethylase 6A
circ0682	MGA01	NC_015011.2	107470427	107532865	62438	-	intergenic	n/a		100539898	LOC100539898	lysine-specific demethylase 6A	x
circ0683	MGA01	NC_015011.2	107534962	107560057	25095	+	intergenic	n/a		100539742	C1HXorf36	chromosome 1 CXorf36 homolog
circ0684	MGA01	NC_015011.2	107535982	107560057	24075	+	intergenic	n/a		100539742	C1HXorf36	chromosome 1 CXorf36 homolog
circ0685	MGA01	NC_015011.2	107536013	107560057	24044	+	intergenic	n/a		100539742	C1HXorf36	chromosome 1 CXorf36 homolog
circ0686	MGA01	NC_015011.2	107713405	107739650	26245	-	intergenic	n/a		109370371	LOC109370371	uncharacterized LOC109370371
circ0687	MGA01	NC_015011.2	107722358	107740920	18562	+	intergenic	n/a		109370371	LOC109370371	uncharacterized LOC109370371
circ0688	MGA01	NC_015011.2	107913131	108011403	98272	-	intergenic	n/a		104914487	LOC104914487	V-set domain-containing T-cell activation inhibitor 1-like
circ0689	MGA01	NC_015011.2	108013419	108063019	49600	+	intergenic	n/a		100538974	LOC100538974	periodic tryptophan protein 2 homolog	x
circ0690	MGA01	NC_015011.2	108031319	108072290	40971	+	intergenic	n/a		100538819	TRAPPC10	trafficking protein particle complex 10	x
circ0691	MGA01	NC_015011.2	108097928	108156822	58894	+	intergenic	n/a		100550577	AGPAT3	1-acylglycerol-3-phosphate O-acyltransferase 3
circ0692	MGA01	NC_015011.2	108097928	108168022	70094	+	intergenic	n/a		100550577	AGPAT3	1-acylglycerol-3-phosphate O-acyltransferase 3
circ0693	MGA01	NC_015011.2	108189746	108230392	40646	+	intergenic	n/a		100538664	PDXK	pyridoxal kinase
circ0694	MGA01	NC_015011.2	108189746	108253998	64252	+	intergenic	n/a		100538664	PDXK	pyridoxal kinase
circ0695	MGA01	NC_015011.2	108230275	108253998	23723	+	intron	100538664	PDXK	100538664	PDXK	pyridoxal kinase
circ0696	MGA01	NC_015011.2	108243717	108282308	38591	+	intergenic	n/a		100538664	PDXK	pyridoxal kinase
circ0697	MGA01	NC_015011.2	108244742	108282308	37566	+	intergenic	n/a		100538664	PDXK	pyridoxal kinase	x
circ0698	MGA01	NC_015011.2	108275711	108307891	32180	+	intergenic	n/a		104914498	LOC104914498	heat shock factor 2-binding protein-like
circ0699	MGA01	NC_015011.2	108275711	108322981	47270	+	intergenic	n/a		104914498	LOC104914498	heat shock factor 2-binding protein-like
circ0700	MGA01	NC_015011.2	108287272	108329009	41737	-	intergenic	n/a		104914498	LOC104914498	heat shock factor 2-binding protein-like
circ0701	MGA01	NC_015011.2	108287272	108332950	45678	-	intergenic	n/a		104914498	LOC104914498	heat shock factor 2-binding protein-like
circ0702	MGA01	NC_015011.2	108324701	108348298	23597	-	intergenic	n/a		100538510	LOC100538510	heat shock factor 2-binding protein-like
circ0703	MGA01	NC_015011.2	108340841	108408138	67297	-	intergenic	n/a		109370401	LOC109370401	uncharacterized LOC109370401
circ0704	MGA01	NC_015011.2	108429085	108489682	60597	+	intergenic	n/a		109370403	LOC109370403	uncharacterized LOC109370403
circ0705	MGA01	NC_015011.2	108595206	108669043	73837	-	intergenic	n/a		100551194	U2AF1	U2 small nuclear RNA auxiliary factor 1
circ0706	MGA01	NC_015011.2	108676040	108722829	46789	+	intergenic	n/a		100550731	PKNOX1	PBX/knotted 1 homeobox 1
circ0707	MGA01	NC_015011.2	108676040	108752783	76743	+	intergenic	n/a		100550731	PKNOX1	PBX/knotted 1 homeobox 1
circ0708	MGA01	NC_015011.2	108755436	108795666	40230	-	intergenic	n/a		104914528	LOC104914528	high affinity cGMP-specific 3',5'-cyclic phosphodiesterase 9A-like
circ0709	MGA01	NC_015011.2	108755436	108795670	40234	-	intergenic	n/a		104914528	LOC104914528	high affinity cGMP-specific 3',5'-cyclic phosphodiesterase 9A-like
circ0710	MGA01	NC_015011.2	108756278	108796719	40441	+	intergenic	n/a		104914528	LOC104914528	high affinity cGMP-specific 3',5'-cyclic phosphodiesterase 9A-like
circ0711	MGA01	NC_015011.2	108796615	108830735	34120	+	intergenic	n/a		100549810	LOC100549810	high affinity cGMP-specific 3',5'-cyclic phosphodiesterase 9A
circ0712	MGA01	NC_015011.2	110016328	110040838	24510	-	intergenic	n/a		109370494	LOC109370494	uncharacterized LOC109370494
circ0713	MGA01	NC_015011.2	110275385	110364523	89138	+	intergenic	n/a		100543287	PARVG	parvin gamma
circ0714	MGA01	NC_015011.2	110364780	110405264	40484	+	intergenic	n/a		109370509	LOC109370509	patatin-like phospholipase domain-containing protein 2
circ0715	MGA01	NC_015011.2	110594668	110617118	22450	+	intergenic	n/a		100543133	LOC100543133	uncharacterized LOC100543133
circ0716	MGA01	NC_015011.2	110594668	110631275	36607	+	intergenic	n/a		100543133	LOC100543133	uncharacterized LOC100543133	x
circ0717	MGA01	NC_015011.2	110598901	110631275	32374	+	intergenic	n/a		100543133	LOC100543133	uncharacterized LOC100543133
circ0718	MGA01	NC_015011.2	110616937	110645501	28564	+	intergenic	n/a		109370512	LOC109370512	uncharacterized LOC109370512	x
circ0719	MGA01	NC_015011.2	110645239	110651049	5810	+	intergenic	n/a		109370512	LOC109370512	uncharacterized LOC109370512
circ0720	MGA01	NC_015011.2	110645239	110652576	7337	+	intergenic	n/a		109370514	LOC109370514	uncharacterized LOC109370514
circ0721	MGA01	NC_015011.2	110645239	110658234	12995	+	intergenic	n/a		109370514	LOC109370514	uncharacterized LOC109370514
circ0722	MGA01	NC_015011.2	113684624	113715525	30901	-	intergenic	n/a		104914802	LOC104914802	motile sperm domain-containing protein 2-like
circ0723	MGA01	NC_015011.2	113715487	113741388	25901	-	intergenic	n/a		100542208	LOC100542208	motile sperm domain-containing protein 2
circ0724	MGA01	NC_015011.2	113928790	113951177	22387	+	intergenic	n/a		100541802	LOC100541802	ankyrin repeat and SOCS box protein 11
circ0725	MGA01	NC_015011.2	114119644	114192241	72597	-	intergenic	n/a		100541186	ACE2	angiotensin I converting enzyme 2
circ0726	MGA01	NC_015011.2	114407868	114558164	150296	-	intergenic	n/a		104915244	LOC104915244	uncharacterized LOC104915244	x
circ0727	MGA01	NC_015011.2	114411615	114558164	146549	-	intergenic	n/a		104915244	LOC104915244	uncharacterized LOC104915244
circ0728	MGA01	NC_015011.2	114555989	114560564	4575	-	intergenic	n/a		100540262	LOC100540262	uncharacterized LOC100540262	x
circ0729	MGA01	NC_015011.2	114560419	114572613	12194	-	intergenic	n/a		104914908	SYAP1	synapse associated protein 1
circ0730	MGA01	NC_015011.2	114560419	114573323	12904	-	intergenic	n/a		104914908	SYAP1	synapse associated protein 1	x
circ0731	MGA01	NC_015011.2	114577434	114597704	20270	-	intergenic	n/a		104914916	LOC104914916	gamma-taxilin-like	x
circ0732	MGA01	NC_015011.2	114577434	114599052	21618	-	intergenic	n/a		104914916	LOC104914916	gamma-taxilin-like
circ0733	MGA01	NC_015011.2	114664201	114702820	38619	-	intergenic	n/a		100539953	LOC100539953	ralBP1-associated Eps domain-containing protein 2
circ0734	MGA01	NC_015011.2	114702756	114751079	48323	-	intergenic	n/a		104914930	LOC104914930	ralBP1-associated Eps domain-containing protein 2-like
circ0735	MGA01	NC_015011.2	115063652	115064618	966	-	intergenic	n/a		104914942	LOC104914942	sex comb on midleg-like protein 1
circ0736	MGA01	NC_015011.2	115064458	115075603	11145	-	intergenic	n/a		104914942	LOC104914942	sex comb on midleg-like protein 1
circ0737	MGA01	NC_015011.2	115064458	115083862	19404	-	intergenic	n/a		104914942	LOC104914942	sex comb on midleg-like protein 1
circ0738	MGA01	NC_015011.2	115069173	115098078	28905	-	intergenic	n/a		104914942	LOC104914942	sex comb on midleg-like protein 1
circ0739	MGA01	NC_015011.2	115075276	115079656	4380	-	intergenic	n/a		104914942	LOC104914942	sex comb on midleg-like protein 1
circ0740	MGA01	NC_015011.2	115246230	115315257	69027	+	intergenic	n/a		100539336	SCML2	sex comb on midleg like 2 (Drosophila)
circ0741	MGA01	NC_015011.2	115246230	115320014	73784	+	intergenic	n/a		100539336	SCML2	sex comb on midleg like 2 (Drosophila)
circ0742	MGA01	NC_015011.2	115385137	115416586	31449	-	intergenic	n/a		109370575	LOC109370575	uncharacterized LOC109370575
circ0743	MGA01	NC_015011.2	115415866	115478608	62742	-	intergenic	n/a		109370578	LOC109370578	uncharacterized LOC109370578
circ0744	MGA01	NC_015011.2	115485638	115576808	91170	+	intergenic	n/a		100547518	LOC100547518	phosphorylase b kinase regulatory subunit alpha, liver isoform-like
circ0745	MGA01	NC_015011.2	115579578	115631765	52187	+	intergenic	n/a		100538718	ADGRG2	adhesion G protein-coupled receptor G2
circ0746	MGA01	NC_015011.2	115696016	115733101	37085	+	intergenic	n/a		104909298	LOC104909298	mitogen-activated protein kinase kinase kinase 15-like	x
circ0747	MGA01	NC_015011.2	115715282	115733832	18550	+	intergenic	n/a		100538412	LOC100538412	mitogen-activated protein kinase kinase kinase 15-like
circ0748	MGA01	NC_015011.2	115733783	115782890	49107	+	intergenic	n/a		104909324	LOC104909324	mitogen-activated protein kinase kinase kinase 15-like
circ0749	MGA01	NC_015011.2	115786056	115833883	47827	+	intergenic	n/a		104915296	LOC104915296	uncharacterized LOC104915296	x
circ0750	MGA01	NC_015011.2	115786056	115837315	51259	+	intergenic	n/a		104915296	LOC104915296	uncharacterized LOC104915296
circ0751	MGA01	NC_015011.2	115820538	115885342	64804	+	intergenic	n/a		100551401	LOC100551401	SH3 domain-containing kinase-binding protein 1	x
circ0752	MGA01	NC_015011.2	115845613	115908101	62488	+	intergenic	n/a		104915004	LOC104915004	SH3 domain-containing kinase-binding protein 1-like
circ0753	MGA01	NC_015011.2	115855945	115908101	52156	+	intergenic	n/a		104915004	LOC104915004	SH3 domain-containing kinase-binding protein 1-like	x
circ0754	MGA01	NC_015011.2	115895842	115935454	39612	+	intergenic	n/a		104915011	LOC104915011	uncharacterized LOC104915011
circ0755	MGA01	NC_015011.2	115935331	116004338	69007	+	intergenic	n/a		109370610	LOC109370610	SH3 domain-containing kinase-binding protein 1-like
circ0756	MGA01	NC_015011.2	115935331	116004364	69033	+	intergenic	n/a		109370610	LOC109370610	SH3 domain-containing kinase-binding protein 1-like
circ0757	MGA01	NC_015011.2	115935331	116007857	72526	+	intergenic	n/a		109370610	LOC109370610	SH3 domain-containing kinase-binding protein 1-like
circ0758	MGA01	NC_015011.2	115935331	116010760	75429	+	intergenic	n/a		109370610	LOC109370610	SH3 domain-containing kinase-binding protein 1-like
circ0759	MGA01	NC_015011.2	116053020	116071963	18943	+	intergenic	n/a		100550324	LOC100550324	MAP7 domain-containing protein 2
circ0760	MGA01	NC_015011.2	116168267	116237706	69439	+	intergenic	n/a		100548475	RPS6KA3	ribosomal protein S6 kinase A3
circ0761	MGA01	NC_015011.2	116197201	116197336	135	-	exon	100548475	RPS6KA3	100548475	RPS6KA3	ribosomal protein S6 kinase A3
circ0762	MGA01	NC_015011.2	116590981	116610548	19567	-	intergenic	n/a		109370631	LOC109370631	uncharacterized LOC109370631
circ0763	MGA01	NC_015011.2	116606626	116610548	3922	-	intergenic	n/a		109370631	LOC109370631	uncharacterized LOC109370631
circ0764	MGA01	NC_015011.2	116610385	116664429	54044	-	intergenic	n/a		109370631	LOC109370631	uncharacterized LOC109370631	x
circ0765	MGA01	NC_015011.2	116625320	116686390	61070	-	intergenic	n/a		109370631	LOC109370631	uncharacterized LOC109370631
circ0766	MGA01	NC_015011.2	116625327	116686390	61063	-	intergenic	n/a		109370631	LOC109370631	uncharacterized LOC109370631
circ0767	MGA01	NC_015011.2	116625327	116705926	80599	-	intergenic	n/a		109370631	LOC109370631	uncharacterized LOC109370631
circ0768	MGA01	NC_015011.2	116681679	116705926	24247	-	intergenic	n/a		109370633	LOC109370633	uncharacterized LOC109370633
circ0769	MGA01	NC_015011.2	116681679	116715620	33941	-	intergenic	n/a		109370633	LOC109370633	uncharacterized LOC109370633
circ0770	MGA01	NC_015011.2	116686331	116705926	19595	-	intergenic	n/a		109370633	LOC109370633	uncharacterized LOC109370633
circ0771	MGA01	NC_015011.2	116698069	116772315	74246	-	intergenic	n/a		104915331	LOC104915331	connector enhancer of kinase suppressor of ras 2-like	x
circ0772	MGA01	NC_015011.2	116753200	116798988	45788	-	intergenic	n/a		100548228	LOC100548228	connector enhancer of kinase suppressor of ras 2
circ0773	MGA01	NC_015011.2	116810625	116864027	53402	+	intergenic	n/a		100547869	SMPX	small muscle protein, X-linked	x
circ0774	MGA01	NC_015011.2	116810625	116864049	53424	+	intergenic	n/a		100547869	SMPX	small muscle protein, X-linked	x
circ0775	MGA01	NC_015011.2	116810625	116864051	53426	+	intergenic	n/a		100547869	SMPX	small muscle protein, X-linked
circ0776	MGA01	NC_015011.2	116810625	116864069	53444	+	intergenic	n/a		100547869	SMPX	small muscle protein, X-linked	x
circ0777	MGA01	NC_015011.2	116810625	116864099	53474	+	intergenic	n/a		100547869	SMPX	small muscle protein, X-linked
circ0778	MGA01	NC_015011.2	116810625	116865035	54410	+	intergenic	n/a		100547869	SMPX	small muscle protein, X-linked
circ0779	MGA01	NC_015011.2	116810625	116865042	54417	+	intergenic	n/a		100547869	SMPX	small muscle protein, X-linked
circ0780	MGA01	NC_015011.2	116852679	116870176	17497	-	intergenic	n/a		104915067	LOC104915067	membrane-bound transcription factor site-2 protease-like
circ0781	MGA01	NC_015011.2	116868246	116883323	15077	-	intergenic	n/a		104915067	LOC104915067	membrane-bound transcription factor site-2 protease-like
circ0782	MGA01	NC_015011.2	116868246	116885708	17462	-	intergenic	n/a		104915067	LOC104915067	membrane-bound transcription factor site-2 protease-like
circ0783	MGA01	NC_015011.2	116874905	116885708	10803	-	intergenic	n/a		100547714	LOC100547714	membrane-bound transcription factor site-2 protease-like
circ0784	MGA01	NC_015011.2	116878642	116921117	42475	-	intergenic	n/a		100547714	LOC100547714	membrane-bound transcription factor site-2 protease-like	x
circ0785	MGA01	NC_015011.2	116939385	116950377	10992	-	intergenic	n/a		100549711	SMS	spermine synthase	x
circ0786	MGA01	NC_015011.2	116942659	116964758	22099	-	intergenic	n/a		100549711	SMS	spermine synthase	x
circ0787	MGA01	NC_015011.2	116971970	117024840	52870	-	intergenic	n/a		104915353	LOC104915353	metalloendopeptidase homolog PEX
circ0788	MGA01	NC_015011.2	117020263	117029411	9148	-	intergenic	n/a		100547461	LOC100547461	metalloendopeptidase homolog PEX-like
circ0789	MGA01	NC_015011.2	117029310	117077056	47746	-	intergenic	n/a		100547461	LOC100547461	metalloendopeptidase homolog PEX-like
circ0790	MGA01	NC_015011.2	117507192	117543293	36101	-	intergenic	n/a		104915106	LOC104915106	patched domain-containing protein 1-like
circ0791	MGA01	NC_015011.2	117517842	117543293	25451	-	intergenic	n/a		104915106	LOC104915106	patched domain-containing protein 1-like
circ0792	MGA01	NC_015011.2	117607343	117693553	86210	+	intergenic	n/a		100547309	ACOT9	acyl-CoA thioesterase 9	x
circ0793	MGA01	NC_015011.2	117697775	117726617	28842	+	intergenic	n/a		100546998	KLHL15	kelch like family member 15
circ0794	MGA01	NC_015011.2	117700425	117726617	26192	+	intergenic	n/a		100546998	KLHL15	kelch like family member 15
circ0795	MGA01	NC_015011.2	117702076	117726617	24541	+	intergenic	n/a		100546998	KLHL15	kelch like family member 15	x
circ0796	MGA01	NC_015011.2	117702076	117728281	26205	+	intergenic	n/a		100546998	KLHL15	kelch like family member 15
circ0797	MGA01	NC_015011.2	117760458	117777902	17444	-	intergenic	n/a		100550173	LOC100550173	zinc finger X-chromosomal protein-like	x
circ0798	MGA01	NC_015011.2	117798293	117813565	15272	-	intergenic	n/a		100548941	LOC100548941	organic solute transporter subunit alpha-like
circ0799	MGA01	NC_015011.2	117830675	117891551	60876	-	intergenic	n/a		104915378	LOC104915378	pyruvate dehydrogenase (acetyl-transferring) kinase isozyme 3, mitochondrial
circ0800	MGA01	NC_015011.2	117830675	117892785	62110	-	intergenic	n/a		104915378	LOC104915378	pyruvate dehydrogenase (acetyl-transferring) kinase isozyme 3, mitochondrial	x
circ0801	MGA01	NC_015011.2	117867989	117913160	45171	+	intergenic	n/a		100548787	LOC100548787	pyruvate dehydrogenase (acetyl-transferring) kinase isozyme 3, mitochondrial
circ0802	MGA01	NC_015011.2	117917535	117966277	48742	-	intergenic	n/a		104915202	LOC104915202	DNA polymerase alpha catalytic subunit-like
circ0803	MGA01	NC_015011.2	117950194	117970735	20541	-	intergenic	n/a		100546845	POLA1	DNA polymerase alpha 1, catalytic subunit
circ0804	MGA01	NC_015011.2	117950194	117992195	42001	-	intergenic	n/a		100546845	POLA1	DNA polymerase alpha 1, catalytic subunit	x
circ0805	MGA01	NC_015011.2	117983973	118039745	55772	-	intergenic	n/a		104915208	LOC104915208	DNA polymerase alpha catalytic subunit-like	x
circ0806	MGA01	NC_015011.2	118037717	118066838	29121	-	intergenic	n/a		104915411	LOC104915411	uncharacterized LOC104915411	x
circ0807	MGA01	NC_015011.2	118046919	118089420	42501	-	intergenic	n/a		109370695	LOC109370695	DNA polymerase alpha catalytic subunit-like
circ0808	MGA01	NC_015011.2	118046919	118108893	61974	-	intergenic	n/a		109370695	LOC109370695	DNA polymerase alpha catalytic subunit-like	x
circ0809	MGA01	NC_015011.2	119514199	119544603	30404	-	intergenic	n/a		109370701	LOC109370701	uncharacterized LOC109370701
circ0810	MGA01	NC_015011.2	124135887	124229058	93171	-	intron	104915952	LOC104915952	104915952	LOC104915952	uncharacterized LOC104915952
circ0811	MGA01	NC_015011.2	124809833	124877200	67367	+	intron	100550272	LOC100550272	100550272	LOC100550272	P protein
circ0812	MGA01	NC_015011.2	124997403	125075861	78458	+	intergenic	n/a		104915981	LOC104915981	E3 ubiquitin-protein ligase HERC2-like
circ0813	MGA01	NC_015011.2	124997403	125075930	78527	+	intergenic	n/a		104915981	LOC104915981	E3 ubiquitin-protein ligase HERC2-like	x
circ0814	MGA01	NC_015011.2	125004486	125117225	112739	+	intergenic	n/a		100550119	LOC100550119	E3 ubiquitin-protein ligase HERC2
circ0815	MGA01	NC_015011.2	125138737	125193237	54500	-	intergenic	n/a		100548272	LOC100548272	cytoplasmic FMR1-interacting protein 1-like
circ0816	MGA01	NC_015011.2	125141328	125211994	70666	+	intergenic	n/a		100548272	LOC100548272	cytoplasmic FMR1-interacting protein 1-like	x
circ0817	MGA01	NC_015011.2	125273086	125345411	72325	+	intergenic	n/a		100549657	SLC9A7	solute carrier family 9 member A7	x
circ0818	MGA01	NC_015011.2	125364016	125445437	81421	-	intergenic	n/a		100549502	RP2	RP2, ARL3 GTPase activating protein
circ0819	MGA01	NC_015011.2	125403569	125476990	73421	-	intergenic	n/a		100549348	JADE3	jade family PHD finger 3
circ0820	MGA01	NC_015011.2	125453909	125476990	23081	-	intergenic	n/a		100549042	LOC100549042	regucalcin-like
circ0821	MGA01	NC_015011.2	125455643	125497144	41501	-	intergenic	n/a		100549042	LOC100549042	regucalcin-like
circ0822	MGA01	NC_015011.2	125498087	125518437	20350	+	intergenic	n/a		100548888	GTPBP6	GTP binding protein 6 (putative)	x
circ0823	MGA01	NC_015011.2	125516760	125522270	5510	+	intergenic	n/a		104916066	LOC104916066	uncharacterized LOC104916066	x
circ0824	MGA01	NC_015011.2	125517762	125522270	4508	+	intergenic	n/a		104916066	LOC104916066	uncharacterized LOC104916066
circ0825	MGA01	NC_015011.2	125524958	125617672	92714	-	intergenic	n/a		100546621	LOC100546621	cohesin subunit SA-2-like
circ0826	MGA01	NC_015011.2	125589177	125620827	31650	+	intergenic	n/a		100548581	PPP2R3B	protein phosphatase 2 regulatory subunit B''beta
circ0827	MGA01	NC_015011.2	125620380	125668089	47709	+	intergenic	n/a		100548734	LOC100548734	cohesin subunit SA-2-like
circ0828	MGA01	NC_015011.2	125824685	125832878	8193	+	intergenic	n/a		100548734	LOC100548734	cohesin subunit SA-2-like
circ0829	MGA01	NC_015011.2	125832722	125833350	628	+	intergenic	n/a		100548734	LOC100548734	cohesin subunit SA-2-like
circ0830	MGA01	NC_015011.2	126215775	126236129	20354	-	intergenic	n/a		109370912	LOC109370912	uncharacterized LOC109370912
circ0831	MGA01	NC_015011.2	126215775	126238298	22523	-	intergenic	n/a		109370912	LOC109370912	uncharacterized LOC109370912
circ0832	MGA01	NC_015011.2	126377975	126405604	27629	-	intergenic	n/a		104916413	LOC104916413	granulocyte-macrophage colony-stimulating factor receptor subunit alpha-like
circ0833	MGA01	NC_015011.2	126405797	126418560	12763	-	intergenic	n/a		104916148	LOC104916148	granulocyte-macrophage colony-stimulating factor receptor subunit alpha-like
circ0834	MGA01	NC_015011.2	126426430	126447357	20927	+	intergenic	n/a		104916163	LOC104916163	N-acetylserotonin O-methyltransferase-like protein
circ0835	MGA01	NC_015011.2	126438943	126452461	13518	+	intergenic	n/a		100547820	ASMTL	acetylserotonin O-methyltransferase like
circ0836	MGA01	NC_015011.2	126438943	126452879	13936	+	intergenic	n/a		100547820	ASMTL	acetylserotonin O-methyltransferase like
circ0837	MGA01	NC_015011.2	126449764	126461411	11647	+	intergenic	n/a		104916183	LOC104916183	N-acetylserotonin O-methyltransferase-like protein
circ0838	MGA01	NC_015011.2	126730189	126803188	72999	+	intergenic	n/a		104916246	LOC104916246	dehydrogenase/reductase SDR family member on chromosome X-like
circ0839	MGA01	NC_015011.2	126742158	126803188	61030	+	intergenic	n/a		104916246	LOC104916246	dehydrogenase/reductase SDR family member on chromosome X-like	x
circ0840	MGA01	NC_015011.2	126773387	126858522	85135	+	intergenic	n/a		100547097	LOC100547097	dehydrogenase/reductase SDR family member on chromosome X-like
circ0841	MGA01	NC_015011.2	126858454	126873325	14871	+	intergenic	n/a		100546332	ZBED1	zinc finger BED-type containing 1
circ0842	MGA01	NC_015011.2	127053835	127147539	93704	+	intergenic	n/a		104916455	LOC104916455	arylsulfatase E-like
circ0843	MGA01	NC_015011.2	127241839	127258973	17134	+	intergenic	n/a		100546020	MXRA5	matrix remodeling associated 5
circ0844	MGA01	NC_015011.2	127410537	127472530	61993	+	intergenic	n/a		104916328	LOC104916328	uncharacterized LOC104916328	x
circ0845	MGA01	NC_015011.2	133736400	133736536	136	-	exon	100548531	LAMP1	100548531	LAMP1	lysosomal associated membrane protein 1
circ0846	MGA01	NC_015011.2	135036919	135038994	2075	-	exon	100550138	COL4A1	100550138	COL4A1	collagen type IV alpha 1 chain
circ0847	MGA01	NC_015011.2	135045468	135045718	250	-	exon	100550138	COL4A1	100550138	COL4A1	collagen type IV alpha 1 chain
circ0848	MGA01	NC_015011.2	135047384	135047536	152	-	exon	100550138	COL4A1	100550138	COL4A1	collagen type IV alpha 1 chain
circ0849	MGA01	NC_015011.2	135344905	135348284	3379	+	exon	100549983	NAXD	100549983	NAXD	NAD(P)HX dehydratase
circ0850	MGA01	NC_015011.2	135344905	135360761	15856	+	exon	100549983	NAXD	100549983	NAXD	NAD(P)HX dehydratase
circ0851	MGA01	NC_015011.2	136898339	136950984	52645	-	intergenic	n/a		109363761	LOC109363761	uncharacterized LOC109363761	x
circ0852	MGA01	NC_015011.2	136898339	136986285	87946	-	intergenic	n/a		109363761	LOC109363761	uncharacterized LOC109363761
circ0853	MGA01	NC_015011.2	136944041	136968731	24690	-	intergenic	n/a		100541392	CLYBL	citrate lyase beta like
circ0854	MGA01	NC_015011.2	136944067	136968731	24664	-	intergenic	n/a		100541392	CLYBL	citrate lyase beta like	x
circ0855	MGA01	NC_015011.2	136968607	136986285	17678	-	intergenic	n/a		109363763	LOC109363763	uncharacterized LOC109363763	x
circ0856	MGA01	NC_015011.2	137023570	137041792	18222	-	intergenic	n/a		104917409	LOC104917409	propionyl-CoA carboxylase alpha chain, mitochondrial-like
circ0857	MGA01	NC_015011.2	137037603	137093401	55798	-	intergenic	n/a		104917409	LOC104917409	propionyl-CoA carboxylase alpha chain, mitochondrial-like
circ0858	MGA01	NC_015011.2	137038328	137093401	55073	-	intergenic	n/a		104917409	LOC104917409	propionyl-CoA carboxylase alpha chain, mitochondrial-like	x
circ0859	MGA01	NC_015011.2	137045169	137114744	69575	-	intergenic	n/a		104917410	LOC104917410	uncharacterized LOC104917410	x
circ0860	MGA01	NC_015011.2	137045169	137163861	118692	-	intergenic	n/a		104917410	LOC104917410	uncharacterized LOC104917410
circ0861	MGA01	NC_015011.2	137050362	137114744	64382	-	intergenic	n/a		104917410	LOC104917410	uncharacterized LOC104917410
circ0862	MGA01	NC_015011.2	137056408	137163861	107453	-	intergenic	n/a		104917410	LOC104917410	uncharacterized LOC104917410
circ0863	MGA01	NC_015011.2	137114642	137163861	49219	-	intergenic	n/a		100541237	LOC100541237	propionyl-CoA carboxylase alpha chain, mitochondrial-like
circ0864	MGA01	NC_015011.2	137127003	137263782	136779	-	intergenic	n/a		100541237	LOC100541237	propionyl-CoA carboxylase alpha chain, mitochondrial-like	x
circ0865	MGA01	NC_015011.2	137197189	137271246	74057	-	intergenic	n/a		104917422	LOC104917422	propionyl-CoA carboxylase alpha chain, mitochondrial-like	x
circ0866	MGA01	NC_015011.2	137271106	137296103	24997	-	intergenic	n/a		104917422	LOC104917422	propionyl-CoA carboxylase alpha chain, mitochondrial-like
circ0867	MGA01	NC_015011.2	137271106	137299039	27933	-	intergenic	n/a		104917422	LOC104917422	propionyl-CoA carboxylase alpha chain, mitochondrial-like	x
circ0868	MGA01	NC_015011.2	137293170	137303782	10612	+	intergenic	n/a		100539854	GGACT	gamma-glutamylamine cyclotransferase
circ0869	MGA01	NC_015011.2	137321360	137352675	31315	+	intergenic	n/a		109363780	LOC109363780	uncharacterized LOC109363780	x
circ0870	MGA01	NC_015011.2	137332031	137366974	34943	+	intergenic	n/a		100541087	TMTC4	transmembrane and tetratricopeptide repeat containing 4
circ0871	MGA01	NC_015011.2	137332031	137374360	42329	+	intergenic	n/a		100541087	TMTC4	transmembrane and tetratricopeptide repeat containing 4
circ0872	MGA01	NC_015011.2	137360852	137374360	13508	+	intergenic	n/a		104917414	LOC104917414	uncharacterized LOC104917414
circ0873	MGA01	NC_015011.2	137542780	137607430	64650	+	intergenic	n/a		100540937	NALCN	sodium leak channel, non-selective
circ0874	MGA01	NC_015011.2	137594267	137627872	33605	+	exon	104917423	LOC104917423	104917423	LOC104917423	sodium leak channel non-selective protein-like
circ0875	MGA01	NC_015011.2	137704292	137743775	39483	+	intergenic	n/a		104917415	LOC104917415	sodium leak channel non-selective protein-like
circ0876	MGA01	NC_015011.2	137760866	137811921	51055	-	intergenic	n/a		104917424	LOC104917424	integrin beta-like protein 1
circ0877	MGA01	NC_015011.2	137802620	137844213	41593	-	intergenic	n/a		100539697	LOC100539697	integrin beta-like protein 1
circ0878	MGA01	NC_015011.2	137844067	137858750	14683	-	intergenic	n/a		109365659	LOC109365659	integrin beta-like protein 1
circ0879	MGA01	NC_015011.2	137858634	137896420	37786	-	intergenic	n/a		109365659	LOC109365659	integrin beta-like protein 1
circ0880	MGA01	NC_015011.2	137890771	137907991	17220	-	intergenic	n/a		109365659	LOC109365659	integrin beta-like protein 1
circ0881	MGA01	NC_015011.2	138359769	138371503	11734	-	intergenic	n/a		104917426	LOC104917426	tripeptidyl-peptidase 2-like
circ0882	MGA01	NC_015011.2	138360908	138402751	41843	-	intergenic	n/a		104917426	LOC104917426	tripeptidyl-peptidase 2-like	x
circ0883	MGA01	NC_015011.2	138410327	138431580	21253	+	intergenic	n/a		100540628	METTL21C	methyltransferase like 21C
circ0884	MGA01	NC_015011.2	138410327	138448008	37681	+	intergenic	n/a		100540628	METTL21C	methyltransferase like 21C
circ0885	MGA01	NC_015011.2	138431398	138448008	16610	+	intergenic	n/a		109363784	LOC109363784	uncharacterized LOC109363784
circ0886	MGA01	NC_015011.2	138436410	138459875	23465	+	intergenic	n/a		100540318	LOC100540318	KDEL motif-containing protein 1	x
circ0887	MGA01	NC_015011.2	138465014	138483786	18772	-	intergenic	n/a		104917417	LOC104917417	basic immunoglobulin-like variable motif-containing protein	x
circ0888	MGA01	NC_015011.2	138469950	138487826	17876	-	intergenic	n/a		104917418	LOC104917418	DNA repair protein complementing XP-G cells-like	x
circ0889	MGA01	NC_015011.2	138614698	138683845	69147	-	intergenic	n/a		100539237	SLC10A2	solute carrier family 10 member 2
circ0890	MGA01	NC_015011.2	138618891	138683845	64954	-	intergenic	n/a		100539237	SLC10A2	solute carrier family 10 member 2
circ0891	MGA01	NC_015011.2	138683583	138732596	49013	-	intergenic	n/a		109365662	LOC109365662	uncharacterized LOC109365662
circ0892	MGA01	NC_015011.2	140057026	140080370	23344	+	intergenic	n/a		100538460	LOC100538460	ephrin-B2 (EFNB2)
circ0893	MGA01	NC_015011.2	140057026	140080707	23681	+	intergenic	n/a		100538460	LOC100538460	ephrin-B2 (EFNB2)
circ0894	MGA01	NC_015011.2	140088348	140092237	3889	-	intergenic	n/a		100551447	LOC100551447	arginine and glutamate-rich protein 1
circ0895	MGA01	NC_015011.2	140088394	140092237	3843	-	intergenic	n/a		100551447	LOC100551447	arginine and glutamate-rich protein 1
circ0896	MGA01	NC_015011.2	140093877	140131349	37472	+	intergenic	n/a		100551447	LOC100551447	arginine and glutamate-rich protein 1	x
circ0897	MGA01	NC_015011.2	141913554	142062674	149120	-	intergenic	n/a		104917437	LOC104917437	glypican-6-like
circ0898	MGA01	NC_015011.2	142302572	142314380	11808	+	intergenic	n/a		109363898	LOC109363898	uncharacterized LOC109363898
circ0899	MGA01	NC_015011.2	142310189	142316415	6226	+	intergenic	n/a		100543706	TGDS	TDP-glucose 4,6-dehydratase
circ0900	MGA01	NC_015011.2	142310189	142316419	6230	+	intergenic	n/a		100543706	TGDS	TDP-glucose 4,6-dehydratase
circ0901	MGA01	NC_015011.2	142319086	142325133	6047	-	intergenic	n/a		104917431	LOC104917431	integral membrane protein GPR180-like
circ0902	MGA01	NC_015011.2	142319584	142325094	5510	-	intergenic	n/a		104917431	LOC104917431	integral membrane protein GPR180-like
circ0903	MGA01	NC_015011.2	142319584	142325133	5549	-	intergenic	n/a		104917431	LOC104917431	integral membrane protein GPR180-like
circ0904	MGA01	NC_015011.2	142320992	142340665	19673	-	intergenic	n/a		104917431	LOC104917431	integral membrane protein GPR180-like
circ0905	MGA01	NC_015011.2	142322428	142340665	18237	-	intergenic	n/a		104917431	LOC104917431	integral membrane protein GPR180-like	x
circ0906	MGA01	NC_015011.2	142322562	142340665	18103	-	intergenic	n/a		104917431	LOC104917431	integral membrane protein GPR180-like
circ0907	MGA01	NC_015011.2	142455931	142640728	184797	+	intergenic	n/a		100543552	LOC100543552	multidrug resistance-associated protein 4
circ0908	MGA01	NC_015011.2	142723764	142769647	45883	-	intergenic	n/a		104917439	DZIP1	DAZ interacting zinc finger protein 1
circ0909	MGA01	NC_015011.2	142791952	142818281	26329	-	intergenic	n/a		104917433	LOC104917433	dnaJ homolog subfamily C member 3-like	x
circ0910	MGA01	NC_015011.2	142826178	142831028	4850	+	intergenic	n/a		104917434	LOC104917434	UDP-glucose:glycoprotein glucosyltransferase 2-like
circ0911	MGA01	NC_015011.2	142827557	142831028	3471	+	intergenic	n/a		104917434	LOC104917434	UDP-glucose:glycoprotein glucosyltransferase 2-like
circ0912	MGA01	NC_015011.2	142829142	142850867	21725	+	intergenic	n/a		104917435	LOC104917435	UDP-glucose:glycoprotein glucosyltransferase 2-like
circ0913	MGA01	NC_015011.2	142829610	142850867	21257	+	intergenic	n/a		104917435	LOC104917435	UDP-glucose:glycoprotein glucosyltransferase 2-like
circ0914	MGA01	NC_015011.2	142831369	142891450	60081	+	intergenic	n/a		104917440	LOC104917440	UDP-glucose:glycoprotein glucosyltransferase 2-like
circ0915	MGA01	NC_015011.2	142853796	142909086	55290	+	intergenic	n/a		100543086	LOC100543086	UDP-glucose:glycoprotein glucosyltransferase 2
circ0916	MGA01	NC_015011.2	143209774	143253850	44076	-	intergenic	n/a		100542777	LOC100542777	2-oxoglutarate receptor 1
circ0917	MGA01	NC_015011.2	143209774	143266684	56910	-	intergenic	n/a		100542777	LOC100542777	2-oxoglutarate receptor 1
circ0918	MGA01	NC_015011.2	143210107	143253248	43141	-	intergenic	n/a		100542777	LOC100542777	2-oxoglutarate receptor 1
circ0919	MGA01	NC_015011.2	143253459	143278269	24810	+	intergenic	n/a		100541694	LOC100541694	2-oxoglutarate receptor 1-like
circ0920	MGA01	NC_015011.2	143253462	143278269	24807	+	intergenic	n/a		100541694	LOC100541694	2-oxoglutarate receptor 1-like
circ0921	MGA01	NC_015011.2	145181416	145203964	22548	+	intergenic	n/a		104917448	SLITRK5	SLIT and NTRK like family member 5
circ0922	MGA01	NC_015011.2	151861026	151891012	29986	-	intergenic	n/a		100549253	PIBF1	progesterone immunomodulatory binding factor 1
circ0923	MGA01	NC_015011.2	152463871	152472688	8817	+	intergenic	n/a		104917473	LOC104917473	uncharacterized LOC104917473
circ0924	MGA01	NC_015011.2	152463871	152476501	12630	+	intergenic	n/a		104917473	LOC104917473	uncharacterized LOC104917473
circ0925	MGA01	NC_015011.2	152472013	152503931	31918	+	intergenic	n/a		104917473	LOC104917473	uncharacterized LOC104917473
circ0926	MGA01	NC_015011.2	152493457	152557422	63965	+	intergenic	n/a		104917478	LOC104917478	dachshund homolog 1
circ0927	MGA01	NC_015011.2	152557288	152574904	17616	+	intergenic	n/a		100550020	LOC100550020	dachshund homolog 1
circ0928	MGA01	NC_015011.2	152562906	152638801	75895	+	intergenic	n/a		100550020	LOC100550020	dachshund homolog 1
circ0929	MGA01	NC_015011.2	152638640	152685023	46383	+	intergenic	n/a		100550020	LOC100550020	dachshund homolog 1
circ0930	MGA01	NC_015011.2	153232210	153242791	10581	+	intergenic	n/a		104917476	MZT1	mitotic spindle organizing protein 1
circ0931	MGA01	NC_015011.2	153232210	153242856	10646	+	intergenic	n/a		104917476	MZT1	mitotic spindle organizing protein 1	x
circ0932	MGA01	NC_015011.2	153234287	153288735	54448	-	intergenic	n/a		104917476	MZT1	mitotic spindle organizing protein 1
circ0933	MGA01	NC_015011.2	153307667	153314587	6920	-	intergenic	n/a		104917477	LOC104917477	progesterone-induced-blocking factor 1-like
circ0934	MGA01	NC_015011.2	154306756	154336233	29477	+	intergenic	n/a		109364233	LOC109364233	kelch-like protein 1
circ0935	MGA01	NC_015011.2	154325262	154373126	47864	+	intergenic	n/a		109364233	LOC109364233	kelch-like protein 1
circ0936	MGA01	NC_015011.2	161086475	161087176	701	-	exon	100542463	RNASEH2B	100542463	RNASEH2B	ribonuclease H2 subunit B
circ0937	MGA01	NC_015011.2	161466971	161499562	32591	+	intergenic	n/a		104917492	LOC104917492	uncharacterized LOC104917492
circ0938	MGA01	NC_015011.2	161486112	161535458	49346	+	intergenic	n/a		104917493	LOC104917493	uncharacterized LOC104917493
circ0939	MGA01	NC_015011.2	161505851	161546741	40890	+	intergenic	n/a		100550120	TRIM13	tripartite motif containing 13
circ0940	MGA01	NC_015011.2	161516495	161543009	26514	+	intergenic	n/a		100550120	TRIM13	tripartite motif containing 13
circ0941	MGA01	NC_015011.2	161516495	161546532	30037	+	intergenic	n/a		100550120	TRIM13	tripartite motif containing 13
circ0942	MGA01	NC_015011.2	161516495	161546741	30246	+	intergenic	n/a		100550120	TRIM13	tripartite motif containing 13	x
circ0943	MGA01	NC_015011.2	161524436	161546400	21964	+	intergenic	n/a		100550120	TRIM13	tripartite motif containing 13
circ0944	MGA01	NC_015011.2	161524436	161546741	22305	+	intergenic	n/a		100550120	TRIM13	tripartite motif containing 13
circ0945	MGA01	NC_015011.2	161634918	161686791	51873	-	intergenic	n/a		100550988	KPNA3	karyopherin subunit alpha 3	x
circ0946	MGA01	NC_015011.2	161690516	161788919	98403	-	intergenic	n/a		104917496	LOC104917496	uncharacterized LOC104917496	x
circ0947	MGA01	NC_015011.2	161788764	161797640	8876	-	intergenic	n/a		100550529	CAB39L	calcium binding protein 39 like
circ0948	MGA01	NC_015011.2	161788771	161797640	8869	-	intergenic	n/a		100550529	CAB39L	calcium binding protein 39 like	x
circ0949	MGA01	NC_015011.2	161797476	161814148	16672	-	intergenic	n/a		100550529	CAB39L	calcium binding protein 39 like	x
circ0950	MGA01	NC_015011.2	161801762	161836707	34945	-	intergenic	n/a		100550529	CAB39L	calcium binding protein 39 like
circ0951	MGA01	NC_015011.2	161865743	161950981	85238	+	intergenic	n/a		100549503	FNDC3A	fibronectin type III domain containing 3A
circ0952	MGA01	NC_015011.2	161950906	161972784	21878	+	intergenic	n/a		104917498	LOC104917498	uncharacterized LOC104917498
circ0953	MGA01	NC_015011.2	161957307	161994283	36976	-	intergenic	n/a		104917499	LOC104917499	uncharacterized LOC104917499
circ0954	MGA01	NC_015011.2	162135895	162194265	58370	+	intergenic	n/a		104917517	LOC104917517	retinoblastoma-associated protein-like	x
circ0955	MGA01	NC_015011.2	162177403	162214960	37557	+	intergenic	n/a		100549197	RB1	RB transcriptional corepressor 1	x
circ0956	MGA01	NC_015011.2	162212740	162227166	14426	+	intergenic	n/a		109365680	LOC109365680	retinoblastoma-associated protein-like
circ0957	MGA01	NC_015011.2	162612153	162715183	103030	+	intergenic	n/a		104917501	LOC104917501	leucine-rich repeat and calponin homology domain-containing protein 1-like
circ0958	MGA01	NC_015011.2	162613600	162715183	101583	+	intergenic	n/a		104917501	LOC104917501	leucine-rich repeat and calponin homology domain-containing protein 1-like	x
circ0959	MGA01	NC_015011.2	162686539	162742991	56452	+	intergenic	n/a		100547664	LOC100547664	leucine-rich repeat and calponin homology domain-containing protein 1
circ0960	MGA01	NC_015011.2	162686539	162743001	56462	+	intergenic	n/a		100547664	LOC100547664	leucine-rich repeat and calponin homology domain-containing protein 1
circ0961	MGA01	NC_015011.2	162836452	162856062	19610	-	intergenic	n/a		100547510	RUBCNL	RUN and cysteine rich domain containing beclin 1 interacting protein like
circ0962	MGA01	NC_015011.2	162838643	162947647	109004	-	intergenic	n/a		100547510	RUBCNL	RUN and cysteine rich domain containing beclin 1 interacting protein like	x
circ0963	MGA01	NC_015011.2	163117979	163178209	60230	+	intergenic	n/a		104917503	LOC104917503	conserved oligomeric Golgi complex subunit 3-like	x
circ0964	MGA01	NC_015011.2	163215803	163309421	93618	+	intergenic	n/a		104917504	GTF2F2	general transcription factor IIF subunit 2
circ0965	MGA01	NC_015011.2	163219802	163309421	89619	+	intergenic	n/a		104917504	GTF2F2	general transcription factor IIF subunit 2	x
circ0966	MGA01	NC_015011.2	163274997	163275152	155	+	exon	100544641	TPT1	100544641	TPT1	tumor protein, translationally-controlled 1
circ0967	MGA01	NC_015011.2	163277174	163278111	937	-	exon	100544641	TPT1	100544641	TPT1	tumor protein, translationally-controlled 1
circ0968	MGA01	NC_015011.2	163277174	163278178	1004	-	exon	100544641	TPT1	100544641	TPT1	tumor protein, translationally-controlled 1
circ0969	MGA01	NC_015011.2	163277190	163278125	935	+	exon	100544641	TPT1	100544641	TPT1	tumor protein, translationally-controlled 1
circ0970	MGA01	NC_015011.2	163337554	163409058	71504	-	intergenic	n/a		100547049	NUFIP1	NUFIP1, FMR1 interacting protein 1
circ0971	MGA01	NC_015011.2	163485125	163490075	4950	-	intergenic	n/a		100546893	TSC22D1	TSC22 domain family member 1
circ0972	MGA01	NC_015011.2	163485125	163551303	66178	-	intergenic	n/a		100546893	TSC22D1	TSC22 domain family member 1
circ0973	MGA01	NC_015011.2	163487086	163551303	64217	-	intergenic	n/a		100546893	TSC22D1	TSC22 domain family member 1
circ0974	MGA01	NC_015011.2	163551252	163551607	355	-	intron	104917520	LOC104917520	104917520	LOC104917520	TSC22 domain family protein 3 pseudogene
circ0975	MGA01	NC_015011.2	163812250	163836605	24355	-	intergenic	n/a		100546589	CCDC122	coiled-coil domain containing 122
circ0976	MGA01	NC_015011.2	163884512	163900727	16215	-	intergenic	n/a		100546589	CCDC122	coiled-coil domain containing 122
circ0977	MGA01	NC_015011.2	163900650	163936348	35698	-	intergenic	n/a		100546589	CCDC122	coiled-coil domain containing 122
circ0978	MGA01	NC_015011.2	163900650	163936550	35900	-	intergenic	n/a		100546589	CCDC122	coiled-coil domain containing 122
circ0979	MGA01	NC_015011.2	163900650	164016571	115921	-	intergenic	n/a		104917507	LOC104917507	ecto-NOX disulfide-thiol exchanger 1-like
circ0980	MGA01	NC_015011.2	164015471	164080449	64978	-	intergenic	n/a		104917507	LOC104917507	ecto-NOX disulfide-thiol exchanger 1-like
circ0981	MGA01	NC_015011.2	164070673	164112444	41771	-	intergenic	n/a		104917507	LOC104917507	ecto-NOX disulfide-thiol exchanger 1-like
circ0982	MGA01	NC_015011.2	164091915	164137877	45962	-	intergenic	n/a		104917521	LOC104917521	ecto-NOX disulfide-thiol exchanger 1-like	x
circ0983	MGA01	NC_015011.2	164137693	164162221	24528	-	intergenic	n/a		104917521	LOC104917521	ecto-NOX disulfide-thiol exchanger 1-like	x
circ0984	MGA01	NC_015011.2	164139559	164177457	37898	-	intergenic	n/a		100544014	DNAJC15	DnaJ heat shock protein family (Hsp40) member C15	x
circ0985	MGA01	NC_015011.2	164197409	164229325	31916	+	intergenic	n/a		100544014	DNAJC15	DnaJ heat shock protein family (Hsp40) member C15	x
circ0986	MGA01	NC_015011.2	164231891	164261658	29767	-	intergenic	n/a		104917522	LOC104917522	epithelial-stromal interaction protein 1-like
circ0987	MGA01	NC_015011.2	164256379	164288117	31738	-	intergenic	n/a		104917508	LOC104917508	uncharacterized LOC104917508
circ0988	MGA01	NC_015011.2	164398680	164424233	25553	+	intergenic	n/a		104917524	TNFSF11	TNF superfamily member 11
circ0989	MGA01	NC_015011.2	164519153	164549736	30583	+	intergenic	n/a		100546287	AKAP11	A-kinase anchoring protein 11
circ0990	MGA01	NC_015011.2	164549629	164573156	23527	+	intergenic	n/a		100546287	AKAP11	A-kinase anchoring protein 11
circ0991	MGA01	NC_015011.2	164582260	164646259	63999	+	intergenic	n/a		100546131	LOC100546131	diacylglycerol kinase eta
circ0992	MGA01	NC_015011.2	164622932	164669841	46909	+	intergenic	n/a		104917525	LOC104917525	diacylglycerol kinase eta-like
circ0993	MGA01	NC_015011.2	164774266	164903188	128922	-	intergenic	n/a		109365408	LOC109365408	von Willebrand factor A domain-containing protein 8-like	x
circ0994	MGA01	NC_015011.2	164822721	164910973	88252	-	intergenic	n/a		100545975	VWA8	von Willebrand factor A domain containing 8	x
circ0995	MGA01	NC_015011.2	164909176	164981798	72622	-	intergenic	n/a		100544170	LOC100544170	uncharacterized LOC100544170	x
circ0996	MGA01	NC_015011.2	164916671	164982995	66324	+	intergenic	n/a		100544170	LOC100544170	uncharacterized LOC100544170	x
circ0997	MGA01	NC_015011.2	164994735	165021010	26275	+	intergenic	n/a		100543863	NAA16	N(alpha)-acetyltransferase 16, NatA auxiliary subunit
circ0998	MGA01	NC_015011.2	164994735	165026728	31993	+	intergenic	n/a		100543863	NAA16	N(alpha)-acetyltransferase 16, NatA auxiliary subunit	x
circ0999	MGA01	NC_015011.2	165019685	165051176	31491	+	intergenic	n/a		104909256	LOC104909256	N-alpha-acetyltransferase 16, NatA auxiliary subunit-like	x
circ1000	MGA01	NC_015011.2	165042411	165052516	10105	+	intergenic	n/a		100543707	LOC100543707	N-alpha-acetyltransferase 16, NatA auxiliary subunit-like
circ1001	MGA01	NC_015011.2	165131155	165168953	37798	-	intergenic	n/a		104917512	LOC104917512	ETS-related transcription factor Elf-1-like	x
circ1002	MGA01	NC_015011.2	166894054	167003448	109394	-	intergenic	n/a		104917530	LOC104917530	uncharacterized LOC104917530
circ1003	MGA01	NC_015011.2	166895516	167003445	107929	-	intergenic	n/a		104917530	LOC104917530	uncharacterized LOC104917530
circ1004	MGA01	NC_015011.2	166895516	167003448	107932	-	intergenic	n/a		104917530	LOC104917530	uncharacterized LOC104917530
circ1005	MGA01	NC_015011.2	166898663	167003445	104782	-	intergenic	n/a		104917530	LOC104917530	uncharacterized LOC104917530
circ1006	MGA01	NC_015011.2	166898663	167003448	104785	-	intergenic	n/a		104917530	LOC104917530	uncharacterized LOC104917530
circ1007	MGA01	NC_015011.2	166901810	167003448	101638	-	intergenic	n/a		104917530	LOC104917530	uncharacterized LOC104917530
circ1008	MGA01	NC_015011.2	166905558	166984995	79437	-	intergenic	n/a		104917530	LOC104917530	uncharacterized LOC104917530
circ1009	MGA01	NC_015011.2	166905558	167003445	97887	-	intergenic	n/a		104917530	LOC104917530	uncharacterized LOC104917530	x
circ1010	MGA01	NC_015011.2	166905558	167003448	97890	-	intergenic	n/a		104917530	LOC104917530	uncharacterized LOC104917530	x
circ1011	MGA01	NC_015011.2	166906969	166984995	78026	-	intergenic	n/a		104917530	LOC104917530	uncharacterized LOC104917530
circ1012	MGA01	NC_015011.2	166906969	167003445	96476	-	intergenic	n/a		104917530	LOC104917530	uncharacterized LOC104917530
circ1013	MGA01	NC_015011.2	166906969	167003448	96479	-	intergenic	n/a		104917530	LOC104917530	uncharacterized LOC104917530
circ1014	MGA01	NC_015011.2	166947482	167016321	68839	-	intergenic	n/a		100547511	SGCG	sarcoglycan gamma
circ1015	MGA01	NC_015011.2	166947482	167019709	72227	-	intergenic	n/a		100547511	SGCG	sarcoglycan gamma
circ1016	MGA01	NC_015011.2	166947482	167019712	72230	-	intergenic	n/a		100547511	SGCG	sarcoglycan gamma
circ1017	MGA01	NC_015011.2	166947482	167019733	72251	-	intergenic	n/a		100547511	SGCG	sarcoglycan gamma
circ1018	MGA01	NC_015011.2	167010290	167037537	27247	+	intergenic	n/a		104917532	LOC104917532	uncharacterized LOC104917532
circ1019	MGA01	NC_015011.2	167011772	167037537	25765	+	intergenic	n/a		104917532	LOC104917532	uncharacterized LOC104917532	x
circ1020	MGA01	NC_015011.2	167012802	167037537	24735	+	intergenic	n/a		104917532	LOC104917532	uncharacterized LOC104917532
circ1021	MGA01	NC_015011.2	167025353	167040832	15479	+	intergenic	n/a		100548583	LOC100548583	sacsin
circ1022	MGA01	NC_015011.2	167025353	167047761	22408	+	intergenic	n/a		100548583	LOC100548583	sacsin	x
circ1023	MGA01	NC_015011.2	167027616	167047761	20145	+	intergenic	n/a		100548583	LOC100548583	sacsin
circ1024	MGA01	NC_015011.2	167047230	167052049	4819	+	intergenic	n/a		104917533	LOC104917533	uncharacterized LOC104917533
circ1025	MGA01	NC_015011.2	167047230	167058983	11753	+	intergenic	n/a		104917533	LOC104917533	uncharacterized LOC104917533
circ1026	MGA01	NC_015011.2	167047230	167061409	14179	+	intergenic	n/a		104917533	LOC104917533	uncharacterized LOC104917533
circ1027	MGA01	NC_015011.2	167047230	167061426	14196	+	intergenic	n/a		104917533	LOC104917533	uncharacterized LOC104917533
circ1028	MGA01	NC_015011.2	167067144	167117579	50435	-	intergenic	n/a		109365415	LOC109365415	uncharacterized LOC109365415
circ1029	MGA01	NC_015011.2	167117492	167131077	13585	-	intergenic	n/a		109365416	LOC109365416	uncharacterized LOC109365416
circ1030	MGA01	NC_015011.2	167119487	167131077	11590	-	intergenic	n/a		109365416	LOC109365416	uncharacterized LOC109365416
circ1031	MGA01	NC_015011.2	167119957	167131077	11120	-	intergenic	n/a		109365416	LOC109365416	uncharacterized LOC109365416
circ1032	MGA01	NC_015011.2	167120351	167131077	10726	-	intergenic	n/a		109365416	LOC109365416	uncharacterized LOC109365416
circ1033	MGA01	NC_015011.2	167130190	167171868	41678	-	intergenic	n/a		109365416	LOC109365416	uncharacterized LOC109365416	x
circ1034	MGA01	NC_015011.2	167187663	167252063	64400	+	intergenic	n/a		104917534	LOC104917534	mitochondrial intermediate peptidase-like	x
circ1035	MGA01	NC_015011.2	167256625	167302712	46087	+	intergenic	n/a		100547204	LOC100547204	spermatogenesis-associated protein 13
circ1036	MGA01	NC_015011.2	167550462	167585320	34858	-	intergenic	n/a		100547972	LOC100547972	nucleoporin p58/p45-like
circ1037	MGA01	NC_015011.2	167550462	167590329	39867	-	intergenic	n/a		100547972	LOC100547972	nucleoporin p58/p45-like	x
circ1038	MGA01	NC_015011.2	168064946	168149262	84316	-	intergenic	n/a		100545051	GPR12	G protein-coupled receptor 12
circ1039	MGA01	NC_015011.2	168309788	168311466	1678	-	exon	100544590	RPL21	100544590	RPL21	ribosomal protein L21
circ1040	MGA01	NC_015011.2	168309814	168311458	1644	-	exon	100544590	RPL21	100544590	RPL21	ribosomal protein L21
circ1041	MGA01	NC_015011.2	168310801	168311460	659	-	exon	100544590	RPL21	100544590	RPL21	ribosomal protein L21
circ1042	MGA01	NC_015011.2	168310801	168311466	665	-	exon	100544590	RPL21	100544590	RPL21	ribosomal protein L21
circ1043	MGA01	NC_015011.2	168380255	168454947	74692	-	intergenic	n/a		100542416	MTIF3	mitochondrial translational initiation factor 3
circ1044	MGA01	NC_015011.2	168624061	168693766	69705	-	intergenic	n/a		109365421	LOC109365421	PAB-dependent poly(A)-specific ribonuclease subunit PAN3-like
circ1045	MGA01	NC_015011.2	168624765	168685633	60868	-	intergenic	n/a		109365421	LOC109365421	PAB-dependent poly(A)-specific ribonuclease subunit PAN3-like
circ1046	MGA01	NC_015011.2	168624765	168693766	69001	-	intergenic	n/a		109365421	LOC109365421	PAB-dependent poly(A)-specific ribonuclease subunit PAN3-like
circ1047	MGA01	NC_015011.2	168627044	168685633	58589	-	intergenic	n/a		109365421	LOC109365421	PAB-dependent poly(A)-specific ribonuclease subunit PAN3-like
circ1048	MGA01	NC_015011.2	168627044	168693766	66722	-	intergenic	n/a		109365421	LOC109365421	PAB-dependent poly(A)-specific ribonuclease subunit PAN3-like
circ1049	MGA01	NC_015011.2	168701828	168790421	88593	+	intergenic	n/a		100541803	LOC100541803	vascular endothelial growth factor receptor 1
circ1050	MGA01	NC_015011.2	168927793	169016451	88658	-	intergenic	n/a		104917544	LOC104917544	uncharacterized LOC104917544
circ1051	MGA01	NC_015011.2	168998545	169096136	97591	-	intergenic	n/a		104917578	LOC104917578	microtubule-associated tumor suppressor candidate 2-like
circ1052	MGA01	NC_015011.2	169081548	169183107	101559	-	intergenic	n/a		104917579	LOC104917579	microtubule-associated tumor suppressor candidate 2-like
circ1053	MGA01	NC_015011.2	169125111	169183107	57996	-	intergenic	n/a		100543815	SLC7A1	solute carrier family 7 member 1
circ1054	MGA01	NC_015011.2	169136165	169193734	57569	+	intergenic	n/a		100543815	SLC7A1	solute carrier family 7 member 1
circ1055	MGA01	NC_015011.2	169195160	169228246	33086	+	intergenic	n/a		100541650	LOC100541650	microtubule-associated tumor suppressor candidate 2
circ1056	MGA01	NC_015011.2	169204169	169228246	24077	+	intergenic	n/a		100541650	LOC100541650	microtubule-associated tumor suppressor candidate 2
circ1057	MGA01	NC_015011.2	169413500	169441526	28026	-	intergenic	n/a		104917545	LOC104917545	uncharacterized LOC104917545
circ1058	MGA01	NC_015011.2	169417797	169443211	25414	-	intergenic	n/a		109365423	LOC109365423	uncharacterized LOC109365423
circ1059	MGA01	NC_015011.2	169427539	169465440	37901	+	intergenic	n/a		104917546	LOC104917546	uncharacterized LOC104917546
circ1060	MGA01	NC_015011.2	169592642	169601754	9112	+	intergenic	n/a		104909224	LOC104909224	heat shock protein 105 kDa-like	x
circ1061	MGA01	NC_015011.2	169594480	169614634	20154	+	intergenic	n/a		104909224	LOC104909224	heat shock protein 105 kDa-like	x
circ1062	MGA01	NC_015011.2	169631847	169686971	55124	-	intergenic	n/a		100546288	B3GLCT	beta 3-glucosyltransferase	x
circ1063	MGA01	NC_015011.2	169673988	169686971	12983	-	intergenic	n/a		104917549	LOC104917549	uncharacterized LOC104917549
circ1064	MGA01	NC_015011.2	169852281	170010748	158467	-	intergenic	n/a		104917552	ZAR1L	zygote arrest 1 like
circ1065	MGA01	NC_015011.2	169878262	170010748	132486	-	intergenic	n/a		104917552	ZAR1L	zygote arrest 1 like
circ1066	MGA01	NC_015011.2	170012101	170016216	4115	-	intergenic	n/a		100545976	N4BP2L1	NEDD4 binding protein 2 like 1
circ1067	MGA01	NC_015011.2	170016129	170062054	45925	-	intergenic	n/a		100545976	N4BP2L1	NEDD4 binding protein 2 like 1
circ1068	MGA01	NC_015011.2	170024067	170067056	42989	+	intergenic	n/a		100545976	N4BP2L1	NEDD4 binding protein 2 like 1
circ1069	MGA01	NC_015011.2	170024067	170070097	46030	+	intergenic	n/a		100545976	N4BP2L1	NEDD4 binding protein 2 like 1
circ1070	MGA01	NC_015011.2	170065005	170079213	14208	+	intergenic	n/a		109365425	LOC109365425	uncharacterized LOC109365425
circ1071	MGA01	NC_015011.2	170065005	170079380	14375	+	intergenic	n/a		109365425	LOC109365425	uncharacterized LOC109365425
circ1072	MGA01	NC_015011.2	170065765	170079213	13448	+	intergenic	n/a		109365425	LOC109365425	uncharacterized LOC109365425
circ1073	MGA01	NC_015011.2	170066860	170079380	12520	+	intergenic	n/a		109365425	LOC109365425	uncharacterized LOC109365425
circ1074	MGA01	NC_015011.2	170077612	170096263	18651	+	intergenic	n/a		100546441	LOC100546441	NEDD4-binding protein 2-like 2
circ1075	MGA01	NC_015011.2	170077612	170100099	22487	+	intergenic	n/a		100546441	LOC100546441	NEDD4-binding protein 2-like 2
circ1076	MGA01	NC_015011.2	170077612	170103748	26136	+	intergenic	n/a		100546441	LOC100546441	NEDD4-binding protein 2-like 2
circ1077	MGA01	NC_015011.2	170091000	170108815	17815	+	intergenic	n/a		100546441	LOC100546441	NEDD4-binding protein 2-like 2
circ1078	MGA01	NC_015011.2	170091000	170112572	21572	+	intergenic	n/a		100546441	LOC100546441	NEDD4-binding protein 2-like 2
circ1079	MGA01	NC_015011.2	170091000	170112781	21781	+	intergenic	n/a		100546441	LOC100546441	NEDD4-binding protein 2-like 2
circ1080	MGA01	NC_015011.2	170095726	170112781	17055	+	intergenic	n/a		100546441	LOC100546441	NEDD4-binding protein 2-like 2
circ1081	MGA01	NC_015011.2	170126509	170212249	85740	-	intergenic	n/a		104917580	LOC104917580	sister chromatid cohesion protein PDS5 homolog B-like	x
circ1082	MGA01	NC_015011.2	170165098	170231213	66115	-	intergenic	n/a		100545514	PDS5B	PDS5 cohesin associated factor B
circ1083	MGA01	NC_015011.2	170165104	170231213	66109	-	intergenic	n/a		100545514	PDS5B	PDS5 cohesin associated factor B	x
circ1084	MGA01	NC_015011.2	170351450	170451595	100145	+	intergenic	n/a		100545670	STARD13	StAR related lipid transfer domain containing 13
circ1085	MGA01	NC_015011.2	170351450	170451630	100180	+	intergenic	n/a		100545670	STARD13	StAR related lipid transfer domain containing 13
circ1086	MGA01	NC_015011.2	170351450	170484721	133271	+	intergenic	n/a		100545670	STARD13	StAR related lipid transfer domain containing 13
circ1087	MGA01	NC_015011.2	170361045	170451630	90585	+	intergenic	n/a		100545670	STARD13	StAR related lipid transfer domain containing 13
circ1088	MGA01	NC_015011.2	170560358	170577885	17527	+	intergenic	n/a		104917556	LOC104917556	uncharacterized LOC104917556
circ1089	MGA01	NC_015011.2	170573039	170612605	39566	+	intergenic	n/a		104917556	LOC104917556	uncharacterized LOC104917556
circ1090	MGA01	NC_015011.2	170611707	170706293	94586	+	intergenic	n/a		104917556	LOC104917556	uncharacterized LOC104917556
circ1091	MGA01	NC_015011.2	171154525	171188460	33935	-	intergenic	n/a		104917581	LOC104917581	neurobeachin-like
circ1092	MGA01	NC_015011.2	171181111	171189944	8833	-	intergenic	n/a		104917581	LOC104917581	neurobeachin-like
circ1093	MGA01	NC_015011.2	171189825	171202265	12440	-	intergenic	n/a		100541187	LOC100541187	neurobeachin-like
circ1094	MGA01	NC_015011.2	171194687	171226013	31326	-	intergenic	n/a		100541187	LOC100541187	neurobeachin-like
circ1095	MGA01	NC_015011.2	171208346	171234644	26298	-	intergenic	n/a		100541187	LOC100541187	neurobeachin-like
circ1096	MGA01	NC_015011.2	171232453	171240557	8104	-	intergenic	n/a		104917557	LOC104917557	neurobeachin-like
circ1097	MGA01	NC_015011.2	171246476	171270236	23760	-	intergenic	n/a		104917558	LOC104917558	neurobeachin-like
circ1098	MGA01	NC_015011.2	171247936	171270236	22300	-	intergenic	n/a		104917558	LOC104917558	neurobeachin-like
circ1099	MGA01	NC_015011.2	171269798	171284988	15190	-	intergenic	n/a		104917582	LOC104917582	neurobeachin-like
circ1100	MGA01	NC_015011.2	171278002	171290498	12496	-	intergenic	n/a		104917582	LOC104917582	neurobeachin-like
circ1101	MGA01	NC_015011.2	171278002	171309522	31520	-	intergenic	n/a		104917582	LOC104917582	neurobeachin-like
circ1102	MGA01	NC_015011.2	171280922	171299694	18772	+	intergenic	n/a		104917582	LOC104917582	neurobeachin-like
circ1103	MGA01	NC_015011.2	171312918	171333857	20939	-	intergenic	n/a		109365691	LOC109365691	uncharacterized LOC109365691
circ1104	MGA01	NC_015011.2	171330256	171356554	26298	-	intergenic	n/a		109365691	LOC109365691	uncharacterized LOC109365691
circ1105	MGA01	NC_015011.2	171356430	171393774	37344	-	intergenic	n/a		109365692	LOC109365692	uncharacterized LOC109365692
circ1106	MGA01	NC_015011.2	171408940	171411558	2618	-	intergenic	n/a		109365692	LOC109365692	uncharacterized LOC109365692
circ1107	MGA01	NC_015011.2	171411441	171457458	46017	-	intergenic	n/a		109365692	LOC109365692	uncharacterized LOC109365692
circ1108	MGA01	NC_015011.2	171457356	171463250	5894	-	intergenic	n/a		104917583	LOC104917583	neurobeachin-like
circ1109	MGA01	NC_015011.2	171463135	171473251	10116	-	intergenic	n/a		104917583	LOC104917583	neurobeachin-like
circ1110	MGA01	NC_015011.2	171473139	171499358	26219	-	intergenic	n/a		104917583	LOC104917583	neurobeachin-like
circ1111	MGA01	NC_015011.2	171481428	171506773	25345	-	exon	104917583	LOC104917583	104917583	LOC104917583	neurobeachin-like
circ1112	MGA01	NC_015011.2	171506606	171536733	30127	-	intergenic	n/a		104917583	LOC104917583	neurobeachin-like
circ1113	MGA01	NC_015011.2	171506606	171537117	30511	-	intergenic	n/a		104917583	LOC104917583	neurobeachin-like
circ1114	MGA01	NC_015011.2	171527956	171567356	39400	-	intergenic	n/a		100539800	LOC100539800	neurobeachin-like
circ1115	MGA01	NC_015011.2	171614994	171658136	43142	+	intergenic	n/a		100539645	LOC100539645	serine/threonine-protein kinase DCLK1
circ1116	MGA01	NC_015011.2	171614994	171664368	49374	+	intergenic	n/a		100539645	LOC100539645	serine/threonine-protein kinase DCLK1
circ1117	MGA01	NC_015011.2	171629311	171755695	126384	+	intergenic	n/a		100539645	LOC100539645	serine/threonine-protein kinase DCLK1
circ1118	MGA01	NC_015011.2	171706213	171832575	126362	+	intergenic	n/a		104917559	LOC104917559	serine/threonine-protein kinase DCLK1-like
circ1119	MGA01	NC_015011.2	171832229	171843375	11146	+	intergenic	n/a		109365693	LOC109365693	serine/threonine-protein kinase DCLK1-like
circ1120	MGA01	NC_015011.2	172074450	172106196	31746	-	intergenic	n/a		109365434	LOC109365434	uncharacterized LOC109365434
circ1121	MGA01	NC_015011.2	172223340	172240015	16675	-	intergenic	n/a		104917562	LOC104917562	transcription factor SPT20 homolog	x
circ1122	MGA01	NC_015011.2	172225354	172247303	21949	+	intergenic	n/a		104917562	LOC104917562	transcription factor SPT20 homolog	x
circ1123	MGA01	NC_015011.2	172225597	172247303	21706	+	intergenic	n/a		104917562	LOC104917562	transcription factor SPT20 homolog	x
circ1124	MGA01	NC_015011.2	172229175	172247303	18128	+	intergenic	n/a		104917562	LOC104917562	transcription factor SPT20 homolog
circ1125	MGA01	NC_015011.2	172240836	172272323	31487	+	intergenic	n/a		104917585	LOC104917585	uncharacterized LOC104917585
circ1126	MGA01	NC_015011.2	172240836	172273254	32418	+	intergenic	n/a		104917585	LOC104917585	uncharacterized LOC104917585	x
circ1127	MGA01	NC_015011.2	172372944	172382161	9217	-	intergenic	n/a		104917563	LOC104917563	uncharacterized LOC104917563
circ1128	MGA01	NC_015011.2	172391226	172410755	19529	-	intergenic	n/a		109365437	LOC109365437	uncharacterized LOC109365437
circ1129	MGA01	NC_015011.2	172508584	172528455	19871	+	intergenic	n/a		104917565	LOC104917565	periostin-like
circ1130	MGA01	NC_015011.2	172508584	172530314	21730	+	intergenic	n/a		104917565	LOC104917565	periostin-like	x
circ1131	MGA01	NC_015011.2	172509237	172528455	19218	+	intergenic	n/a		104917565	LOC104917565	periostin-like
circ1132	MGA01	NC_015011.2	172509237	172530314	21077	+	intergenic	n/a		104917565	LOC104917565	periostin-like
circ1133	MGA01	NC_015011.2	172510779	172528455	17676	+	intergenic	n/a		104917565	LOC104917565	periostin-like
circ1134	MGA01	NC_015011.2	172510779	172530314	19535	+	intergenic	n/a		104917565	LOC104917565	periostin-like
circ1135	MGA01	NC_015011.2	172524896	172554892	29996	+	intergenic	n/a		104917565	LOC104917565	periostin-like	x
circ1136	MGA01	NC_015011.2	172930519	173007796	77277	-	intergenic	n/a		104917569	LOC104917569	uncharacterized LOC104917569
circ1137	MGA01	NC_015011.2	172930519	173007841	77322	-	intergenic	n/a		104917569	LOC104917569	uncharacterized LOC104917569
circ1138	MGA01	NC_015011.2	172933363	173007841	74478	-	intergenic	n/a		104917569	LOC104917569	uncharacterized LOC104917569
circ1139	MGA01	NC_015011.2	173553763	173649349	95586	-	intergenic	n/a		109365441	LOC109365441	rho GTPase-activating protein 42-like
circ1140	MGA01	NC_015011.2	173553763	173676506	122743	-	intergenic	n/a		109365441	LOC109365441	rho GTPase-activating protein 42-like
circ1141	MGA01	NC_015011.2	173605175	173719242	114067	-	intergenic	n/a		104917608	LOC104917608	rho GTPase-activating protein 42-like
circ1142	MGA01	NC_015011.2	173690926	173691094	168	-	exon	100545410	ARHGAP42	100545410	ARHGAP42	Rho GTPase activating protein 42
circ1143	MGA01	NC_015011.2	173720103	173744187	24084	+	intergenic	n/a		100545565	PGR	progesterone receptor
circ1144	MGA01	NC_015011.2	174125587	174194910	69323	-	intergenic	n/a		104917587	LOC104917587	transcriptional coactivator YAP1-like	x
circ1145	MGA01	NC_015011.2	174133883	174194910	61027	-	intergenic	n/a		104917587	LOC104917587	transcriptional coactivator YAP1-like
circ1146	MGA01	NC_015011.2	174364830	174473227	108397	+	intergenic	n/a		100543400	LOC100543400	matrix metalloproteinase-27-like
circ1147	MGA01	NC_015011.2	174394879	174438251	43372	-	intergenic	n/a		109365459	LOC109365459	uncharacterized LOC109365459
circ1148	MGA01	NC_015011.2	174421717	174476531	54814	+	intergenic	n/a		100544171	DCUN1D5	defective in cullin neddylation 1 domain containing 5
circ1149	MGA01	NC_015011.2	174431343	174431483	140	+	exon	100544171	DCUN1D5	100544171	DCUN1D5	defective in cullin neddylation 1 domain containing 5
circ1150	MGA01	NC_015011.2	174477917	174540981	63064	-	intergenic	n/a		104917611	LOC104917611	cytoplasmic dynein 2 heavy chain 1-like
circ1151	MGA01	NC_015011.2	174501679	174554442	52763	-	intergenic	n/a		100544015	DYNC2H1	dynein cytoplasmic 2 heavy chain 1
circ1152	MGA01	NC_015011.2	174543291	174615316	72025	-	intergenic	n/a		100544015	DYNC2H1	dynein cytoplasmic 2 heavy chain 1
circ1153	MGA01	NC_015011.2	174754727	174910498	155771	+	intergenic	n/a		100543088	PDGFD	platelet derived growth factor D	x
circ1154	MGA01	NC_015011.2	174754727	174911182	156455	+	intergenic	n/a		100543088	PDGFD	platelet derived growth factor D
circ1155	MGA01	NC_015011.2	174906359	174912777	6418	+	intron	104917613	LOC104917613	104917613	LOC104917613	platelet-derived growth factor D-like	x
circ1156	MGA01	NC_015011.2	174906377	174912777	6400	+	intron	104917613	LOC104917613	104917613	LOC104917613	platelet-derived growth factor D-like
circ1157	MGA01	NC_015011.2	175596029	175656444	60415	-	intergenic	n/a		109365466	LOC109365466	uncharacterized LOC109365466
circ1158	MGA01	NC_015011.2	175597555	175656444	58889	-	intergenic	n/a		109365466	LOC109365466	uncharacterized LOC109365466
circ1159	MGA01	NC_015011.2	175624283	175679523	55240	+	intergenic	n/a		100542464	MSANTD4	Myb/SANT DNA binding domain containing 4 with coiled-coils
circ1160	MGA01	NC_015011.2	175624283	175679575	55292	+	intergenic	n/a		100542464	MSANTD4	Myb/SANT DNA binding domain containing 4 with coiled-coils
circ1161	MGA01	NC_015011.2	175624283	175680199	55916	+	intergenic	n/a		100542464	MSANTD4	Myb/SANT DNA binding domain containing 4 with coiled-coils
circ1162	MGA01	NC_015011.2	175625124	175679523	54399	+	intergenic	n/a		100542464	MSANTD4	Myb/SANT DNA binding domain containing 4 with coiled-coils
circ1163	MGA01	NC_015011.2	175685941	175690080	4139	-	intergenic	n/a		100542622	AASDHPPT	aminoadipate-semialdehyde dehydrogenase-phosphopantetheinyl transferase
circ1164	MGA01	NC_015011.2	175685941	175697231	11290	-	intergenic	n/a		100542622	AASDHPPT	aminoadipate-semialdehyde dehydrogenase-phosphopantetheinyl transferase	x
circ1165	MGA01	NC_015011.2	175685941	175698236	12295	-	intergenic	n/a		100542622	AASDHPPT	aminoadipate-semialdehyde dehydrogenase-phosphopantetheinyl transferase
circ1166	MGA01	NC_015011.2	175685941	175701575	15634	-	intergenic	n/a		100542622	AASDHPPT	aminoadipate-semialdehyde dehydrogenase-phosphopantetheinyl transferase
circ1167	MGA01	NC_015011.2	175685941	175702264	16323	-	intergenic	n/a		100542622	AASDHPPT	aminoadipate-semialdehyde dehydrogenase-phosphopantetheinyl transferase
circ1168	MGA01	NC_015011.2	175878873	175903487	24614	+	intergenic	n/a		104917591	LOC104917591	uncharacterized LOC104917591
circ1169	MGA01	NC_015011.2	175903344	175918459	15115	+	exon	100542159	GUCY1A2	100542159	GUCY1A2	guanylate cyclase 1 soluble subunit alpha 2
circ1170	MGA01	NC_015011.2	175917974	175988924	70950	+	exon	100542159	GUCY1A2	100542159	GUCY1A2	guanylate cyclase 1 soluble subunit alpha 2
circ1171	MGA01	NC_015011.2	176114201	176129309	15108	+	intergenic	n/a		104917617	LOC104917617	CWF19-like protein 2	x
circ1172	MGA01	NC_015011.2	176127851	176158296	30445	+	intergenic	n/a		100542004	LOC100542004	CWF19-like protein 2	x
circ1173	MGA01	NC_015011.2	176171412	176215741	44329	+	intergenic	n/a		104909226	ALKBH8	alkB homolog 8, tRNA methyltransferase
circ1174	MGA01	NC_015011.2	176176137	176215741	39604	+	intergenic	n/a		104909226	ALKBH8	alkB homolog 8, tRNA methyltransferase
circ1175	MGA01	NC_015011.2	176209728	176235689	25961	+	intergenic	n/a		100541852	LOC100541852	alkylated DNA repair protein alkB homolog 8-like	x
circ1176	MGA01	NC_015011.2	176210944	176235689	24745	+	intergenic	n/a		100541852	LOC100541852	alkylated DNA repair protein alkB homolog 8-like
circ1177	MGA01	NC_015011.2	176246908	176362882	115974	-	intergenic	n/a		100540831	ELMOD1	ELMO domain containing 1
circ1178	MGA01	NC_015011.2	176284325	176370119	85794	+	intergenic	n/a		100541394	SLC35F2	solute carrier family 35 member F2
circ1179	MGA01	NC_015011.2	176343037	176344454	1417	-	intergenic	n/a		100541546	SLN	sarcolipin
circ1180	MGA01	NC_015011.2	176412934	176413083	149	-	intergenic	n/a		100541089	CUL5	cullin 5
circ1181	MGA01	NC_015011.2	176476523	176516234	39711	-	intergenic	n/a		100540677	LOC100540677	serine-protein kinase ATM
circ1182	MGA01	NC_015011.2	176492372	176519967	27595	-	intergenic	n/a		100540368	LOC100540368	serine-protein kinase ATM
circ1183	MGA01	NC_015011.2	176518102	176551454	33352	-	intergenic	n/a		104917618	LOC104917618	serine-protein kinase ATM-like	x
circ1184	MGA01	NC_015011.2	176648265	176728897	80632	-	intergenic	n/a		100539745	LOC100539745	probable ATP-dependent RNA helicase DDX10	x
circ1185	MGA01	NC_015011.2	176686828	176781450	94622	-	intergenic	n/a		104917594	LOC104917594	probable ATP-dependent RNA helicase DDX10
circ1186	MGA01	NC_015011.2	176709502	176781450	71948	-	intergenic	n/a		104917594	LOC104917594	probable ATP-dependent RNA helicase DDX10	x
circ1187	MGA01	NC_015011.2	176740877	176807749	66872	-	intergenic	n/a		104917594	LOC104917594	probable ATP-dependent RNA helicase DDX10
circ1188	MGA01	NC_015011.2	176763153	176807749	44596	-	intergenic	n/a		100539591	LOC100539591	probable ATP-dependent RNA helicase DDX10	x
circ1189	MGA01	NC_015011.2	177158934	177159081	147	-	exon	100549813	RDX	100549813	RDX	radixin
circ1190	MGA01	NC_015011.2	177482970	177573128	90158	-	intergenic	n/a		104917598	LOC104917598	poly [ADP-ribose] polymerase 4-like	x
circ1191	MGA01	NC_015011.2	177582408	177640088	57680	+	intergenic	n/a		104909250	LOC104909250	uncharacterized LOC104909250	x
circ1192	MGA01	NC_015011.2	177586596	177640088	53492	+	intergenic	n/a		104909250	LOC104909250	uncharacterized LOC104909250
circ1193	MGA01	NC_015011.2	177602969	177640088	37119	+	intergenic	n/a		100538512	MPHOSPH8	M-phase phosphoprotein 8
circ1194	MGA01	NC_015011.2	177609281	177640088	30807	+	intergenic	n/a		100538512	MPHOSPH8	M-phase phosphoprotein 8
circ1195	MGA01	NC_015011.2	177634297	177655312	21015	+	intergenic	n/a		100538358	LOC100538358	paraspeckle component 1-like	x
circ1196	MGA01	NC_015011.2	177638419	177655312	16893	+	intergenic	n/a		100538358	LOC100538358	paraspeckle component 1-like
circ1197	MGA01	NC_015011.2	177660871	177728218	67347	-	intergenic	n/a		109365386	LOC109365386	uncharacterized LOC109365386
circ1198	MGA01	NC_015011.2	177660919	177728218	67299	-	intergenic	n/a		109365386	LOC109365386	uncharacterized LOC109365386
circ1199	MGA01	NC_015011.2	177717133	177738423	21290	-	intergenic	n/a		104917601	LOC104917601	zinc finger MYM-type protein 2
circ1200	MGA01	NC_015011.2	177717133	177738425	21292	-	intergenic	n/a		104917601	LOC104917601	zinc finger MYM-type protein 2	x
circ1201	MGA01	NC_015011.2	177737260	177743508	6248	-	intergenic	n/a		104917602	LOC104917602	zinc finger MYM-type protein 2-like
circ1202	MGA01	NC_015011.2	177737260	177744438	7178	-	intergenic	n/a		104917602	LOC104917602	zinc finger MYM-type protein 2-like
circ1203	MGA01	NC_015011.2	177737260	177756064	18804	-	intergenic	n/a		104917602	LOC104917602	zinc finger MYM-type protein 2-like
circ1204	MGA01	NC_015011.2	177743393	177757638	14245	-	intergenic	n/a		104917602	LOC104917602	zinc finger MYM-type protein 2-like
circ1205	MGA01	NC_015011.2	177755349	177794814	39465	-	intergenic	n/a		100549504	ZMYM2	zinc finger MYM-type containing 2
circ1206	MGA01	NC_015011.2	177755349	177800630	45281	-	intergenic	n/a		100549504	ZMYM2	zinc finger MYM-type containing 2	x
circ1207	MGA01	NC_015011.2	177856092	177874222	18130	+	intergenic	n/a		100549350	LOC100549350	gap junction beta-6 protein
circ1208	MGA01	NC_015011.2	177882861	177941640	58779	+	intergenic	n/a		100551040	CRYL1	crystallin lambda 1	x
circ1209	MGA01	NC_015011.2	177941479	177950575	9096	+	intergenic	n/a		109365474	LOC109365474	lambda-crystallin homolog	x
circ1210	MGA01	NC_015011.2	177966945	178001297	34352	-	intergenic	n/a		100549198	IFT88	intraflagellar transport 88	x
circ1211	MGA01	NC_015011.2	178029691	178097327	67636	+	intergenic	n/a		100550888	XPO4	exportin 4	x
circ1212	MGA01	NC_015011.2	178149540	178166831	17291	+	intergenic	n/a		100550733	LATS2	large tumor suppressor kinase 2
circ1213	MGA01	NC_015011.2	178205864	178222872	17008	+	intergenic	n/a		100550428	SKA3	spindle and kinetochore associated complex subunit 3
circ1214	MGA01	NC_015011.2	178206122	178222872	16750	+	intergenic	n/a		100550428	SKA3	spindle and kinetochore associated complex subunit 3	x
circ1215	MGA01	NC_015011.2	178207013	178222872	15859	+	intergenic	n/a		100550428	SKA3	spindle and kinetochore associated complex subunit 3
circ1216	MGA01	NC_015011.2	178274407	178313556	39149	+	intergenic	n/a		104909295	MICU2	mitochondrial calcium uptake 2	x
circ1217	MGA01	NC_015011.2	178283264	178313556	30292	+	intergenic	n/a		104909295	MICU2	mitochondrial calcium uptake 2
circ1218	MGA01	NC_015011.2	178299016	178355243	56227	+	intergenic	n/a		100550121	LOC100550121	uncharacterized LOC100550121	x
circ1219	MGA01	NC_015011.2	178427508	178431292	3784	-	intergenic	n/a		109365477	LOC109365477	uncharacterized LOC109365477
circ1220	MGA01	NC_015011.2	178431189	178447063	15874	-	intergenic	n/a		109365477	LOC109365477	uncharacterized LOC109365477
circ1221	MGA01	NC_015011.2	180641554	180712719	71165	+	intergenic	n/a		100549045	SMCO4	single-pass membrane protein with coiled-coil domains 4
circ1222	MGA01	NC_015011.2	180716678	180756811	40133	-	intergenic	n/a		104909371	LOC104909371	centrosomal protein of 295 kDa-like
circ1223	MGA01	NC_015011.2	180716678	180756815	40137	-	intergenic	n/a		104909371	LOC104909371	centrosomal protein of 295 kDa-like
circ1224	MGA01	NC_015011.2	180750455	180764715	14260	-	intergenic	n/a		104909372	LOC104909372	centrosomal protein of 295 kDa-like
circ1225	MGA01	NC_015011.2	180751645	180764715	13070	-	intergenic	n/a		104909372	LOC104909372	centrosomal protein of 295 kDa-like
circ1226	MGA01	NC_015011.2	180759228	180800282	41054	-	intergenic	n/a		104909376	LOC104909376	centrosomal protein of 295 kDa-like
circ1227	MGA01	NC_015011.2	180761277	180800282	39005	-	intergenic	n/a		104909376	LOC104909376	centrosomal protein of 295 kDa-like
circ1228	MGA01	NC_015011.2	180914690	180973450	58760	-	intergenic	n/a		104909378	LOC104909378	hephaestin-like protein 1
circ1229	MGA01	NC_015011.2	180916279	180987025	70746	-	intergenic	n/a		100547666	ANKRD49	ankyrin repeat domain 49
circ1230	MGA01	NC_015011.2	180916285	180987025	70740	-	intergenic	n/a		100547666	ANKRD49	ankyrin repeat domain 49
circ1231	MGA01	NC_015011.2	181262718	181438394	175676	-	intergenic	n/a		100549351	FAT3	FAT atypical cadherin 3
circ1232	MGA01	NC_015011.2	182044108	182082742	38634	-	intergenic	n/a		109365389	ERVFRD-1	endogenous retrovirus group FRD member 1
circ1233	MGA01	NC_015011.2	182198977	182207376	8399	-	intergenic	n/a		104909385	LOC104909385	erythroblast NAD(P)(+)--arginine ADP-ribosyltransferase pseudogene
circ1234	MGA01	NC_015011.2	182433626	182446188	12562	+	exon	100544486	WNT11	100544486	WNT11	Wnt family member 11
circ1235	MGA01	NC_015011.2	182443506	182458754	15248	+	intergenic	n/a		100544486	WNT11	Wnt family member 11
circ1236	MGA01	NC_015011.2	182607530	182618732	11202	-	intergenic	n/a		104909388	LOC104909388	BRCA2-interacting transcriptional repressor EMSY-like
circ1237	MGA01	NC_015011.2	182611954	182649985	38031	-	intergenic	n/a		104909388	LOC104909388	BRCA2-interacting transcriptional repressor EMSY-like
circ1238	MGA01	NC_015011.2	182895626	182910904	15278	-	intergenic	n/a		100543089	TSKU	tsukushi, small leucine rich proteoglycan
circ1239	MGA01	NC_015011.2	182935779	182990658	54879	-	intergenic	n/a		100543865	LOC100543865	alkaline ceramidase 3-like
circ1240	MGA01	NC_015011.2	182935779	182996447	60668	-	intergenic	n/a		100543865	LOC100543865	alkaline ceramidase 3-like
circ1241	MGA01	NC_015011.2	182979801	183026472	46671	-	intergenic	n/a		100543865	LOC100543865	alkaline ceramidase 3-like
circ1242	MGA01	NC_015011.2	183000696	183069387	68691	-	intergenic	n/a		109365497	LOC109365497	protein argonaute 2-like
circ1243	MGA01	NC_015011.2	183113628	183179325	65697	-	intergenic	n/a		104909412	LOC104909412	unconventional myosin-VIIa
circ1244	MGA01	NC_015011.2	183141740	183183047	41307	+	intergenic	n/a		104909392	LOC104909392	glycerophosphodiester phosphodiesterase domain-containing protein 4-like
circ1245	MGA01	NC_015011.2	183180268	183224857	44589	+	intergenic	n/a		104909393	LOC104909393	glycerophosphodiester phosphodiesterase domain-containing protein 4-like
circ1246	MGA01	NC_015011.2	183183910	183239069	55159	+	intergenic	n/a		104909395	LOC104909395	serine/threonine-protein kinase PAK 1
circ1247	MGA01	NC_015011.2	183225382	183253135	27753	+	intergenic	n/a		100543242	LOC100543242	serine/threonine-protein kinase PAK 1-like
circ1248	MGA01	NC_015011.2	183310758	183398190	87432	+	intergenic	n/a		100541853	CLNS1A	chloride nucleotide-sensitive channel 1A	x
circ1249	MGA01	NC_015011.2	183485912	183493396	7484	+	intergenic	n/a		100542312	ALG8	ALG8, alpha-1,3-glucosyltransferase	x
circ1250	MGA01	NC_015011.2	183485912	183493649	7737	+	intergenic	n/a		100542312	ALG8	ALG8, alpha-1,3-glucosyltransferase
circ1251	MGA01	NC_015011.2	183488092	183509279	21187	+	intergenic	n/a		100542312	ALG8	ALG8, alpha-1,3-glucosyltransferase
circ1252	MGA01	NC_015011.2	183488092	183509283	21191	+	intergenic	n/a		100542312	ALG8	ALG8, alpha-1,3-glucosyltransferase	x
circ1253	MGA01	NC_015011.2	183514555	183569731	55176	+	intergenic	n/a		100542005	GAB2	GRB2 associated binding protein 2
circ1254	MGA01	NC_015011.2	183569431	183663086	93655	+	intergenic	n/a		100541090	NARS2	asparaginyl-tRNA synthetase 2, mitochondrial (putative)
circ1255	MGA01	NC_015011.2	183569431	183681295	111864	+	intergenic	n/a		100541090	NARS2	asparaginyl-tRNA synthetase 2, mitochondrial (putative)
circ1256	MGA01	NC_015011.2	183635648	183691894	56246	+	intergenic	n/a		100541090	NARS2	asparaginyl-tRNA synthetase 2, mitochondrial (putative)	x
circ1257	MGA01	NC_015011.2	183686768	183720503	33735	+	intergenic	n/a		104909399	LOC104909399	probable asparagine--tRNA ligase, mitochondrial
circ1258	MGA01	NC_015011.2	183687821	183720503	32682	+	intergenic	n/a		104909399	LOC104909399	probable asparagine--tRNA ligase, mitochondrial
circ1259	MGA01	NC_015011.2	183764735	183850449	85714	+	intergenic	n/a		100540939	LOC100540939	teneurin-4
circ1260	MGA01	NC_015011.2	183850330	183865178	14848	+	intergenic	n/a		100540939	LOC100540939	teneurin-4
circ1261	MGA01	NC_015011.2	183864962	183888234	23272	+	intergenic	n/a		100540939	LOC100540939	teneurin-4
circ1262	MGA01	NC_015011.2	183874126	183910182	36056	+	intergenic	n/a		104909415	LOC104909415	teneurin-4-like
circ1263	MGA01	NC_015011.2	183909982	183980417	70435	+	intergenic	n/a		104909415	LOC104909415	teneurin-4-like
circ1264	MGA01	NC_015011.2	183917286	184027981	110695	+	intergenic	n/a		104909415	LOC104909415	teneurin-4-like
circ1265	MGA01	NC_015011.2	183917286	184109009	191723	+	intergenic	n/a		104909415	LOC104909415	teneurin-4-like
circ1266	MGA01	NC_015011.2	184103394	184161271	57877	+	intergenic	n/a		104909400	LOC104909400	teneurin-4-like
circ1267	MGA01	NC_015011.2	184161174	184240425	79251	+	intergenic	n/a		104909400	LOC104909400	teneurin-4-like
circ1268	MGA01	NC_015011.2	184240284	184368002	127718	+	intergenic	n/a		104909400	LOC104909400	teneurin-4-like
circ1269	MGA01	NC_015011.2	184362455	184375408	12953	-	intergenic	n/a		104909400	LOC104909400	teneurin-4-like
circ1270	MGA01	NC_015011.2	184517247	184604799	87552	-	intergenic	n/a		104909400	LOC104909400	teneurin-4-like
circ1271	MGA01	NC_015011.2	185936665	185983600	46935	+	intergenic	n/a		104909404	LOC104909404	synaptotagmin-like protein 2
circ1272	MGA01	NC_015011.2	185937895	185987747	49852	-	intergenic	n/a		104909404	LOC104909404	synaptotagmin-like protein 2
circ1273	MGA01	NC_015011.2	185939162	185987747	48585	-	intergenic	n/a		104909404	LOC104909404	synaptotagmin-like protein 2
circ1274	MGA01	NC_015011.2	185968153	185991453	23300	+	intergenic	n/a		100540319	LOC100540319	synaptotagmin-like protein 2
circ1275	MGA01	NC_015011.2	185968156	185995615	27459	-	intergenic	n/a		100540319	LOC100540319	synaptotagmin-like protein 2
circ1276	MGA01	NC_015011.2	186091136	186144488	53352	-	intergenic	n/a		100540009	LOC100540009	uncharacterized LOC100540009
circ1277	MGA01	NC_015011.2	186120290	186215531	95241	-	intergenic	n/a		100540009	LOC100540009	uncharacterized LOC100540009
circ1278	MGA01	NC_015011.2	186416980	186473804	56824	-	intergenic	n/a		109365711	LOC109365711	uncharacterized LOC109365711
circ1279	MGA01	NC_015011.2	186473643	186584123	110480	-	intergenic	n/a		109365505	LOC109365505	uncharacterized LOC109365505
circ1280	MGA01	NC_015011.2	186637716	186677640	39924	-	intergenic	n/a		109365505	LOC109365505	uncharacterized LOC109365505
circ1281	MGA01	NC_015011.2	186658673	186714140	55467	-	intergenic	n/a		109365506	LOC109365506	disks large homolog 2-like
circ1282	MGA01	NC_015011.2	186714004	186735664	21660	-	intergenic	n/a		109365392	LOC109365392	disks large homolog 2-like
circ1283	MGA01	NC_015011.2	186732651	186741942	9291	-	intron	109365392	LOC109365392	109365392	LOC109365392	disks large homolog 2-like
circ1284	MGA01	NC_015011.2	186738461	186741942	3481	-	intron	109365392	LOC109365392	109365392	LOC109365392	disks large homolog 2-like
circ1285	MGA01	NC_015011.2	186741874	186776291	34417	-	intron	109365392	LOC109365392	109365392	LOC109365392	disks large homolog 2-like
circ1286	MGA01	NC_015011.2	186776135	186821768	45633	-	intergenic	n/a		109365392	LOC109365392	disks large homolog 2-like
circ1287	MGA01	NC_015011.2	186821666	186919906	98240	-	intergenic	n/a		109365712	LOC109365712	disks large homolog 2-like
circ1288	MGA01	NC_015011.2	186868617	186919906	51289	-	intergenic	n/a		109365712	LOC109365712	disks large homolog 2-like
circ1289	MGA01	NC_015011.2	186919792	186948403	28611	-	intergenic	n/a		109365712	LOC109365712	disks large homolog 2-like
circ1290	MGA01	NC_015011.2	186948227	186973939	25712	-	intergenic	n/a		109365712	LOC109365712	disks large homolog 2-like
circ1291	MGA01	NC_015011.2	186955732	187015834	60102	-	intergenic	n/a		100539081	LOC100539081	disks large homolog 2
circ1292	MGA01	NC_015011.2	186955732	187023936	68204	-	intergenic	n/a		100539081	LOC100539081	disks large homolog 2
circ1293	MGA01	NC_015011.2	186956703	187015834	59131	-	intergenic	n/a		100539081	LOC100539081	disks large homolog 2
circ1294	MGA01	NC_015011.2	187168995	187250722	81727	-	intergenic	n/a		100538774	PRCP	prolylcarboxypeptidase
circ1295	MGA01	NC_015011.2	187273743	187347113	73370	+	intergenic	n/a		100538617	ME3	malic enzyme 3
circ1296	MGA01	NC_015011.2	187273743	187348623	74880	+	intergenic	n/a		100538617	ME3	malic enzyme 3
circ1297	MGA01	NC_015011.2	187530670	187576032	45362	+	intergenic	n/a		104909409	LOC104909409	uncharacterized LOC104909409
circ1298	MGA01	NC_015011.2	187557214	187620408	63194	-	intergenic	n/a		104909420	LOC104909420	transmembrane protein 135-like
circ1299	MGA01	NC_015011.2	187588081	187696990	108909	-	intergenic	n/a		109365510	LOC109365510	uncharacterized LOC109365510
circ1300	MGA01	NC_015011.2	187588081	187737150	149069	-	intergenic	n/a		109365510	LOC109365510	uncharacterized LOC109365510
circ1301	MGA01	NC_015011.2	188329658	188392152	62494	+	intergenic	n/a		100538462	TYR	tyrosinase
circ1302	MGA01	NC_015011.2	188374856	188392152	17296	+	intergenic	n/a		104909410	LOC104909410	uncharacterized LOC104909410
circ1303	MGA01	NC_015011.2	188384707	188429939	45232	+	intergenic	n/a		104909410	LOC104909410	uncharacterized LOC104909410
circ1304	MGA01	NC_015011.2	188404488	188442085	37597	+	intergenic	n/a		104909410	LOC104909410	uncharacterized LOC104909410
circ1305	MGA01	NC_015011.2	188404488	188486302	81814	+	intergenic	n/a		100550989	NOX4	NADPH oxidase 4
circ1306	MGA01	NC_015011.2	188442025	188486302	44277	+	intergenic	n/a		100550989	NOX4	NADPH oxidase 4
circ1307	MGA01	NC_015011.2	188468819	188494075	25256	+	exon	100550989	NOX4	100550989	NOX4	NADPH oxidase 4
circ1308	MGA01	NC_015011.2	188468823	188494075	25252	+	exon	100550989	NOX4	100550989	NOX4	NADPH oxidase 4
circ1309	MGA01	NC_015011.2	188573258	188636090	62832	-	intergenic	n/a		100550836	LOC100550836	glutamate carboxypeptidase 2-like
circ1310	MGA01	NC_015011.2	189005086	189006137	1051	-	exon	100547099	RPS11	100547099	RPS11	ribosomal protein S11
circ1311	MGA01	NC_015011.2	189006025	189006641	616	+	exon	100547099	RPS11	100547099	RPS11	ribosomal protein S11
circ1312	MGA01	NC_015011.2	189094398	189097488	3090	-	intergenic	n/a		100547404	LOC100547404	hemoglobin subunit beta-like
circ1313	MGA01	NC_015011.2	189097489	189098501	1012	-	exon	100547252	LOC100547252	100547252	LOC100547252	hemoglobin subunit beta
circ1314	MGA01	NC_015011.2	189863484	189921063	57579	-	intron	100549558	FCHSD2	100549558	FCHSD2	FCH and double SH3 domains 2
circ1315	MGA01	NC_015011.2	189870527	189933373	62846	-	intron	100549558	FCHSD2	100549558	FCHSD2	FCH and double SH3 domains 2
circ1316	MGA01	NC_015011.2	189923252	189941786	18534	-	intron	100549558	FCHSD2	100549558	FCHSD2	FCH and double SH3 domains 2
circ1317	MGA01	NC_015011.2	189923252	189942272	19020	-	intron	100549558	FCHSD2	100549558	FCHSD2	FCH and double SH3 domains 2
circ1318	MGA01	NC_015011.2	189935817	189952989	17172	-	intron	100549558	FCHSD2	100549558	FCHSD2	FCH and double SH3 domains 2
circ1319	MGA01	NC_015011.2	189944834	189967901	23067	-	intron	100549558	FCHSD2	100549558	FCHSD2	FCH and double SH3 domains 2
circ1320	MGA01	NC_015011.2	189944998	189967901	22903	-	intron	100549558	FCHSD2	100549558	FCHSD2	FCH and double SH3 domains 2
circ1321	MGA01	NC_015011.2	189960282	189987826	27544	+	intron	100549558	FCHSD2	100549558	FCHSD2	FCH and double SH3 domains 2
circ1322	MGA01	NC_015011.2	189971601	189996961	25360	+	intron	100549558	FCHSD2	100549558	FCHSD2	FCH and double SH3 domains 2	x
circ1323	MGA01	NC_015011.2	190009665	190029536	19871	-	intron	100549558	FCHSD2	100549558	FCHSD2	FCH and double SH3 domains 2
circ1324	MGA01	NC_015011.2	190029478	190049577	20099	-	intron	100549558	FCHSD2	100549558	FCHSD2	FCH and double SH3 domains 2
circ1325	MGA01	NC_015011.2	190045011	190052189	7178	-	intron	100549558	FCHSD2	100549558	FCHSD2	FCH and double SH3 domains 2
circ1326	MGA01	NC_015011.2	190052123	190061421	9298	-	intron	100549558	FCHSD2	100549558	FCHSD2	FCH and double SH3 domains 2
circ1327	MGA01	NC_015011.2	190166968	190174081	7113	-	intron	100549558	FCHSD2	100549558	FCHSD2	FCH and double SH3 domains 2
circ1328	MGA01	NC_015011.2	190166968	190178214	11246	-	intron	100549558	FCHSD2	100549558	FCHSD2	FCH and double SH3 domains 2
circ1329	MGA01	NC_015011.2	190168597	190192584	23987	+	intron	100549558	FCHSD2	100549558	FCHSD2	FCH and double SH3 domains 2
circ1330	MGA01	NC_015011.2	190185218	190192584	7366	+	intron	100549558	FCHSD2	100549558	FCHSD2	FCH and double SH3 domains 2
circ1331	MGA01	NC_015011.2	190201058	190215826	14768	+	intron	100549558	FCHSD2	100549558	FCHSD2	FCH and double SH3 domains 2	x
circ1332	MGA01	NC_015011.2	190204001	190218282	14281	+	intron	100549558	FCHSD2	100549558	FCHSD2	FCH and double SH3 domains 2
circ1333	MGA01	NC_015011.2	190204001	190225793	21792	+	intron	100549558	FCHSD2	100549558	FCHSD2	FCH and double SH3 domains 2
circ1334	MGA01	NC_015011.2	190325909	190464014	138105	+	intergenic	n/a		100551095	PGM2L1	phosphoglucomutase 2 like 1
circ1335	MGA01	NC_015011.2	190423273	190440726	17453	-	intergenic	n/a		104909448	LOC104909448	caseinolytic peptidase B protein homolog
circ1336	MGA01	NC_015011.2	190423273	190443205	19932	-	intergenic	n/a		104909448	LOC104909448	caseinolytic peptidase B protein homolog	x
circ1337	MGA01	NC_015011.2	190426693	190443205	16512	-	intergenic	n/a		104909448	LOC104909448	caseinolytic peptidase B protein homolog
circ1338	MGA01	NC_015011.2	190479773	190491213	11440	-	intergenic	n/a		104909450	LOC104909450	DNA polymerase delta 3, accessory subunit
circ1339	MGA01	NC_015011.2	190490955	190504352	13397	-	intergenic	n/a		100551403	LOC100551403	DNA polymerase delta subunit 3-like
circ1340	MGA01	NC_015011.2	190492260	190511167	18907	-	intergenic	n/a		100551403	LOC100551403	DNA polymerase delta subunit 3-like	x
circ1341	MGA01	NC_015011.2	190492260	190513709	21449	-	intergenic	n/a		100551403	LOC100551403	DNA polymerase delta subunit 3-like
circ1342	MGA01	NC_015011.2	190492260	190513761	21501	-	intergenic	n/a		100551403	LOC100551403	DNA polymerase delta subunit 3-like
circ1343	MGA01	NC_015011.2	190516139	190551178	35039	+	intergenic	n/a		100551248	CHRDL2	chordin like 2
circ1344	MGA01	NC_015011.2	190569744	190651671	81927	+	intergenic	n/a		104909452	LOC104909452	uncharacterized LOC104909452
circ1345	MGA01	NC_015011.2	190569786	190651671	81885	+	intergenic	n/a		104909452	LOC104909452	uncharacterized LOC104909452
circ1346	MGA02	NC_015012.2	73324	88044	14720	-	intergenic	n/a		104909484	LOC104909484	centrosomal protein kizuna-like
circ1347	MGA02	NC_015012.2	87900	116818	28918	-	intergenic	n/a		109365772	LOC109365772	centrosomal protein kizuna-like
circ1348	MGA02	NC_015012.2	118167	159198	41031	-	intergenic	n/a		100546392	XRN2	5'-3' exoribonuclease 2	x
circ1349	MGA02	NC_015012.2	146627	163136	16509	-	intergenic	n/a		104909453	LOC104909453	5'-3' exoribonuclease 2-like	x
circ1350	MGA02	NC_015012.2	500063	540183	40120	-	intergenic	n/a		100545467	ANAPC1	anaphase promoting complex subunit 1
circ1351	MGA02	NC_015012.2	500063	547934	47871	-	intergenic	n/a		100545467	ANAPC1	anaphase promoting complex subunit 1	x
circ1352	MGA02	NC_015012.2	500063	551047	50984	-	intergenic	n/a		100545467	ANAPC1	anaphase promoting complex subunit 1
circ1353	MGA02	NC_015012.2	503242	547934	44692	-	intergenic	n/a		100545467	ANAPC1	anaphase promoting complex subunit 1
circ1354	MGA02	NC_015012.2	547823	551634	3811	-	intergenic	n/a		104909456	LOC104909456	uncharacterized LOC104909456	x
circ1355	MGA02	NC_015012.2	547823	551637	3814	-	intergenic	n/a		104909456	LOC104909456	uncharacterized LOC104909456
circ1356	MGA02	NC_015012.2	547823	555635	7812	-	intergenic	n/a		104909456	LOC104909456	uncharacterized LOC104909456
circ1357	MGA02	NC_015012.2	560408	595895	35487	+	intergenic	n/a		104909219	LOC104909219	two pore calcium channel protein 2-like
circ1358	MGA02	NC_015012.2	560408	596771	36363	+	intergenic	n/a		104909219	LOC104909219	two pore calcium channel protein 2-like
circ1359	MGA02	NC_015012.2	588470	610261	21791	+	intergenic	n/a		100545311	LOC100545311	two pore calcium channel protein 2-like
circ1360	MGA02	NC_015012.2	598232	634091	35859	-	intergenic	n/a		100545153	NPHP1	nephrocystin 1	x
circ1361	MGA02	NC_015012.2	598232	634094	35862	-	intergenic	n/a		100545153	NPHP1	nephrocystin 1	x
circ1362	MGA02	NC_015012.2	647566	671213	23647	-	intergenic	n/a		100544697	GPR75	G protein-coupled receptor 75
circ1363	MGA02	NC_015012.2	672163	736075	63912	+	intergenic	n/a		100542361	PSME4	proteasome activator subunit 4
circ1364	MGA02	NC_015012.2	729725	738751	9026	+	intergenic	n/a		104909459	LOC104909459	proteasome activator complex subunit 4-like
circ1365	MGA02	NC_015012.2	891931	997478	105547	-	intergenic	n/a		104909463	LOC104909463	uncharacterized LOC104909463
circ1366	MGA02	NC_015012.2	1022633	1148208	125575	+	intergenic	n/a		100542210	RTN4	reticulon 4	x
circ1367	MGA02	NC_015012.2	1022633	1153016	130383	+	intergenic	n/a		100542210	RTN4	reticulon 4	x
circ1368	MGA02	NC_015012.2	1024788	1153016	128228	+	intergenic	n/a		100542210	RTN4	reticulon 4
circ1369	MGA02	NC_015012.2	1199921	1211923	12002	+	intergenic	n/a		100539439	LOC100539439	translation initiation factor IF-2, mitochondrial	x
circ1370	MGA02	NC_015012.2	1548552	1590495	41943	-	intergenic	n/a		100540983	LOC100540983	coiled-coil domain-containing protein 85A
circ1371	MGA02	NC_015012.2	1556789	1577899	21110	-	intergenic	n/a		100540983	LOC100540983	coiled-coil domain-containing protein 85A
circ1372	MGA02	NC_015012.2	1556789	1590495	33706	-	intergenic	n/a		100540983	LOC100540983	coiled-coil domain-containing protein 85A
circ1373	MGA02	NC_015012.2	2962340	2985705	23365	+	intergenic	n/a		100540522	BCL11A	B-cell CLL/lymphoma 11A
circ1374	MGA02	NC_015012.2	3085840	3113744	27904	-	intergenic	n/a		104909477	LOC104909477	uncharacterized LOC104909477
circ1375	MGA02	NC_015012.2	3085840	3126182	40342	-	intergenic	n/a		104909477	LOC104909477	uncharacterized LOC104909477
circ1376	MGA02	NC_015012.2	3094402	3148771	54369	+	intergenic	n/a		104909478	PUS10	pseudouridylate synthase 10	x
circ1377	MGA02	NC_015012.2	3128098	3148771	20673	+	intergenic	n/a		100541903	LOC100541903	putative tRNA pseudouridine synthase Pus10
circ1378	MGA02	NC_015012.2	3152402	3163793	11391	-	intergenic	n/a		100539902	PEX13	peroxisomal biogenesis factor 13
circ1379	MGA02	NC_015012.2	3152402	3168807	16405	-	intergenic	n/a		100539902	PEX13	peroxisomal biogenesis factor 13
circ1380	MGA02	NC_015012.2	3152402	3172464	20062	-	intergenic	n/a		100539902	PEX13	peroxisomal biogenesis factor 13
circ1381	MGA02	NC_015012.2	3160646	3195892	35246	-	intergenic	n/a		104909479	LOC104909479	uncharacterized protein KIAA1841-like
circ1382	MGA02	NC_015012.2	3241630	3330695	89065	+	intergenic	n/a		100539027	LOC100539027	ubiquitin carboxyl-terminal hydrolase 34
circ1383	MGA02	NC_015012.2	3309994	3355445	45451	+	intergenic	n/a		100546324	LOC100546324	ubiquitin carboxyl-terminal hydrolase 34-like
circ1384	MGA02	NC_015012.2	3332997	3363416	30419	+	intergenic	n/a		100546324	LOC100546324	ubiquitin carboxyl-terminal hydrolase 34-like
circ1385	MGA02	NC_015012.2	3389890	3407153	17263	+	intergenic	n/a		104909491	LOC104909491	uncharacterized LOC104909491	x
circ1386	MGA02	NC_015012.2	3398701	3407153	8452	+	intergenic	n/a		104909482	LOC104909482	exportin-1-like
circ1387	MGA02	NC_015012.2	3402883	3420305	17422	+	intergenic	n/a		104909482	LOC104909482	exportin-1-like	x
circ1388	MGA02	NC_015012.2	4132577	4169946	37369	-	exon	100548686	LOC100548686	100548686	LOC100548686	cullin-9-like
circ1389	MGA02	NC_015012.2	7513330	7515746	2416	-	exon	100539955	MDH1	100539955	MDH1	malate dehydrogenase 1
circ1390	MGA02	NC_015012.2	7515747	7516009	262	-	exon	100539955	MDH1	100539955	MDH1	malate dehydrogenase 1
circ1391	MGA02	NC_015012.2	7699238	7702085	2847	-	exon	100540264	EHBP1	100540264	EHBP1	EH domain binding protein 1
circ1392	MGA02	NC_015012.2	8676381	8724739	48358	-	intron	100543352	ALK	100543352	ALK	ALK receptor tyrosine kinase
circ1393	MGA02	NC_015012.2	8676381	8788449	112068	-	intron	100543352	ALK	100543352	ALK	ALK receptor tyrosine kinase
circ1394	MGA02	NC_015012.2	8724570	8788449	63879	-	intron	100543352	ALK	100543352	ALK	ALK receptor tyrosine kinase
circ1395	MGA02	NC_015012.2	8815241	8919275	104034	+	intron	100543352	ALK	100543352	ALK	ALK receptor tyrosine kinase
circ1396	MGA02	NC_015012.2	8827516	8919275	91759	+	intron	100543352	ALK	100543352	ALK	ALK receptor tyrosine kinase	x
circ1397	MGA02	NC_015012.2	8898598	8936872	38274	+	intron	100543352	ALK	100543352	ALK	ALK receptor tyrosine kinase
circ1398	MGA02	NC_015012.2	9222482	9281915	59433	-	intergenic	n/a		100543352	ALK	ALK receptor tyrosine kinase
circ1399	MGA02	NC_015012.2	9281720	9292043	10323	-	intergenic	n/a		100543352	ALK	ALK receptor tyrosine kinase
circ1400	MGA02	NC_015012.2	9316831	9369976	53145	+	intergenic	n/a		104909516	MORN2	MORN repeat containing 2
circ1401	MGA02	NC_015012.2	9370118	9396940	26822	-	intergenic	n/a		100542313	DHX57	DExH-box helicase 57	x
circ1402	MGA02	NC_015012.2	9403580	9416046	12466	+	intergenic	n/a		100539392	GALM	galactose mutarotase	x
circ1403	MGA02	NC_015012.2	9403580	9428888	25308	+	intergenic	n/a		100539392	GALM	galactose mutarotase
circ1404	MGA02	NC_015012.2	9415892	9428888	12996	+	intergenic	n/a		100542006	LOC100542006	heterogeneous nuclear ribonucleoprotein L-like	x
circ1405	MGA02	NC_015012.2	9431191	9447711	16520	-	intergenic	n/a		100542006	LOC100542006	heterogeneous nuclear ribonucleoprotein L-like
circ1406	MGA02	NC_015012.2	9431191	9448188	16997	-	intergenic	n/a		100542006	LOC100542006	heterogeneous nuclear ribonucleoprotein L-like
circ1407	MGA02	NC_015012.2	9447640	9473542	25902	-	intergenic	n/a		109365836	LOC109365836	uncharacterized LOC109365836
circ1408	MGA02	NC_015012.2	9471193	9480390	9197	-	intergenic	n/a		104909518	LOC104909518	heterogeneous nuclear ribonucleoprotein L-like
circ1409	MGA02	NC_015012.2	9475196	9518493	43297	-	intergenic	n/a		104909519	LOC104909519	atlastin-2-like	x
circ1410	MGA02	NC_015012.2	9573791	9608889	35098	+	intergenic	n/a		100539239	LOC100539239	sodium/calcium exchanger 1-like
circ1411	MGA02	NC_015012.2	9752195	9798241	46046	-	intergenic	n/a		100541241	ENTPD6	ectonucleoside triphosphate diphosphohydrolase 6 (putative)
circ1412	MGA02	NC_015012.2	9796688	9798241	1553	-	intergenic	n/a		100541241	ENTPD6	ectonucleoside triphosphate diphosphohydrolase 6 (putative)
circ1413	MGA02	NC_015012.2	9796825	9798241	1416	-	intergenic	n/a		100541241	ENTPD6	ectonucleoside triphosphate diphosphohydrolase 6 (putative)
circ1414	MGA02	NC_015012.2	9798104	9858318	60214	-	intergenic	n/a		100541241	ENTPD6	ectonucleoside triphosphate diphosphohydrolase 6 (putative)	x
circ1415	MGA02	NC_015012.2	9798104	9866833	68729	-	intergenic	n/a		100541241	ENTPD6	ectonucleoside triphosphate diphosphohydrolase 6 (putative)
circ1416	MGA02	NC_015012.2	9814957	9815310	353	-	exon	100541241	ENTPD6	100541241	ENTPD6	ectonucleoside triphosphate diphosphohydrolase 6 (putative)
circ1417	MGA02	NC_015012.2	9914181	9940506	26325	+	intergenic	n/a		100540788	POLR1B	RNA polymerase I subunit B
circ1418	MGA02	NC_015012.2	9968752	10022937	54185	+	intergenic	n/a		104909554	TTBK1	tau tubulin kinase 1
circ1419	MGA02	NC_015012.2	10002299	10043224	40925	+	intergenic	n/a		100540476	LOC100540476	tau-tubulin kinase 1-like
circ1420	MGA02	NC_015012.2	10029625	10061991	32366	+	intergenic	n/a		104909555	LOC104909555	tau-tubulin kinase 1-like
circ1421	MGA02	NC_015012.2	10199983	10222437	22454	+	intergenic	n/a		100549304	SYNDIG1	synapse differentiation inducing 1
circ1422	MGA02	NC_015012.2	10327575	10401338	73763	+	intergenic	n/a		100551296	LOC100551296	cystatin
circ1423	MGA02	NC_015012.2	10391337	10391482	145	+	exon	100551144	DSTN	100551144	DSTN	destrin, actin depolymerizing factor
circ1424	MGA02	NC_015012.2	10393762	10394097	335	-	exon	100551144	DSTN	100551144	DSTN	destrin, actin depolymerizing factor
circ1425	MGA02	NC_015012.2	10393762	10416706	22944	-	intergenic	n/a		100551144	DSTN	destrin, actin depolymerizing factor	x
circ1426	MGA02	NC_015012.2	10393762	10416771	23009	-	intergenic	n/a		100551144	DSTN	destrin, actin depolymerizing factor
circ1427	MGA02	NC_015012.2	10393762	10416789	23027	-	intergenic	n/a		100551144	DSTN	destrin, actin depolymerizing factor
circ1428	MGA02	NC_015012.2	10403986	10425448	21462	+	intergenic	n/a		100549151	RRBP1	ribosome binding protein 1
circ1429	MGA02	NC_015012.2	10416455	10423158	6703	-	intergenic	n/a		100549151	RRBP1	ribosome binding protein 1
circ1430	MGA02	NC_015012.2	10467705	10494486	26781	+	intergenic	n/a		100550991	SNX5	sorting nexin 5
circ1431	MGA02	NC_015012.2	11196791	11299955	103164	+	intergenic	n/a		104909557	LOC104909557	hydroxyacid oxidase 1-like
circ1432	MGA02	NC_015012.2	11313438	11319007	5569	-	intergenic	n/a		100549762	HAO1	hydroxyacid oxidase 1
circ1433	MGA02	NC_015012.2	11400898	11444806	43908	-	intergenic	n/a		100548128	LOC100548128	1-phosphatidylinositol 4,5-bisphosphate phosphodiesterase beta-1-like
circ1434	MGA02	NC_015012.2	11444738	11580148	135410	-	intergenic	n/a		100548128	LOC100548128	1-phosphatidylinositol 4,5-bisphosphate phosphodiesterase beta-1-like
circ1435	MGA02	NC_015012.2	11444738	11610018	165280	-	intergenic	n/a		100548128	LOC100548128	1-phosphatidylinositol 4,5-bisphosphate phosphodiesterase beta-1-like
circ1436	MGA02	NC_015012.2	11507270	11643674	136404	-	exon	100548128	LOC100548128	100548128	LOC100548128	1-phosphatidylinositol 4,5-bisphosphate phosphodiesterase beta-1-like	x
circ1437	MGA02	NC_015012.2	11640301	11680968	40667	-	exon	100548128	LOC100548128	100548128	LOC100548128	1-phosphatidylinositol 4,5-bisphosphate phosphodiesterase beta-1-like
circ1438	MGA02	NC_015012.2	11668429	11699646	31217	-	exon	100548128	LOC100548128	100548128	LOC100548128	1-phosphatidylinositol 4,5-bisphosphate phosphodiesterase beta-1-like
circ1439	MGA02	NC_015012.2	11668429	11699652	31223	-	exon	100548128	LOC100548128	100548128	LOC100548128	1-phosphatidylinositol 4,5-bisphosphate phosphodiesterase beta-1-like	x
circ1440	MGA02	NC_015012.2	11668429	11700694	32265	-	intron	100548128	LOC100548128	100548128	LOC100548128	1-phosphatidylinositol 4,5-bisphosphate phosphodiesterase beta-1-like
circ1441	MGA02	NC_015012.2	11668429	11719101	50672	-	intron	100548128	LOC100548128	100548128	LOC100548128	1-phosphatidylinositol 4,5-bisphosphate phosphodiesterase beta-1-like	x
circ1442	MGA02	NC_015012.2	11811517	11887093	75576	-	intron	100548128	LOC100548128	100548128	LOC100548128	1-phosphatidylinositol 4,5-bisphosphate phosphodiesterase beta-1-like
circ1443	MGA02	NC_015012.2	11811517	11891109	79592	-	intergenic	n/a		100548128	LOC100548128	1-phosphatidylinositol 4,5-bisphosphate phosphodiesterase beta-1-like
circ1444	MGA02	NC_015012.2	11854405	11962347	107942	-	intergenic	n/a		100548128	LOC100548128	1-phosphatidylinositol 4,5-bisphosphate phosphodiesterase beta-1-like
circ1445	MGA02	NC_015012.2	11854405	11963180	108775	-	intergenic	n/a		100548128	LOC100548128	1-phosphatidylinositol 4,5-bisphosphate phosphodiesterase beta-1-like
circ1446	MGA02	NC_015012.2	11964115	11974474	10359	-	intergenic	n/a		100547974	LAMP5	lysosomal associated membrane protein family member 5	x
circ1447	MGA02	NC_015012.2	11974261	12016798	42537	-	intergenic	n/a		109365849	LOC109365849	uncharacterized LOC109365849
circ1448	MGA02	NC_015012.2	11974261	12025340	51079	-	intergenic	n/a		109365849	LOC109365849	uncharacterized LOC109365849
circ1449	MGA02	NC_015012.2	11992104	12058103	65999	+	intergenic	n/a		100547824	PAK5	p21 (RAC1) activated kinase 5
circ1450	MGA02	NC_015012.2	12088681	12118240	29559	-	intergenic	n/a		104909533	LOC104909533	estradiol 17-beta-dehydrogenase 2-like
circ1451	MGA02	NC_015012.2	12205161	12274554	69393	-	intergenic	n/a		100545824	SNAP25	synaptosome associated protein 25
circ1452	MGA02	NC_015012.2	12236337	12288247	51910	+	intergenic	n/a		100545824	SNAP25	synaptosome associated protein 25
circ1453	MGA02	NC_015012.2	12281600	12391521	109921	-	intergenic	n/a		100545671	MKKS	McKusick-Kaufman syndrome
circ1454	MGA02	NC_015012.2	12312365	12403238	90873	+	intergenic	n/a		109365854	LOC109365854	uncharacterized LOC109365854	x
circ1455	MGA02	NC_015012.2	12318203	12392208	74005	-	intergenic	n/a		109365854	LOC109365854	uncharacterized LOC109365854
circ1456	MGA02	NC_015012.2	12393385	12419209	25824	+	intergenic	n/a		100547052	JAG1	jagged 1
circ1457	MGA02	NC_015012.2	12412650	12422133	9483	+	intergenic	n/a		104909538	LOC104909538	uncharacterized LOC104909538
circ1458	MGA02	NC_015012.2	12842370	12880026	37656	-	intergenic	n/a		104909542	LOC104909542	uncharacterized LOC104909542
circ1459	MGA02	NC_015012.2	12879904	12943517	63613	-	intergenic	n/a		109365862	LOC109365862	uncharacterized LOC109365862
circ1460	MGA02	NC_015012.2	13067006	13150082	83076	-	intergenic	n/a		100546896	LOC100546896	serine palmitoyltransferase 3
circ1461	MGA02	NC_015012.2	13205819	13285315	79496	+	intergenic	n/a		100546591	TASP1	taspase 1	x
circ1462	MGA02	NC_015012.2	13205819	13286401	80582	+	intergenic	n/a		100546591	TASP1	taspase 1
circ1463	MGA02	NC_015012.2	13229048	13288711	59663	+	intergenic	n/a		100546591	TASP1	taspase 1
circ1464	MGA02	NC_015012.2	13331057	13351379	20322	+	intergenic	n/a		100546133	LOC100546133	inositol-trisphosphate 3-kinase B	x
circ1465	MGA02	NC_015012.2	13331057	13367121	36064	+	intergenic	n/a		100546133	LOC100546133	inositol-trisphosphate 3-kinase B
circ1466	MGA02	NC_015012.2	13331057	13376721	45664	+	intergenic	n/a		100546133	LOC100546133	inositol-trisphosphate 3-kinase B
circ1467	MGA02	NC_015012.2	13383032	13425694	42662	-	intergenic	n/a		109365867	LOC109365867	uncharacterized LOC109365867
circ1468	MGA02	NC_015012.2	13385395	13417777	32382	+	intergenic	n/a		109365867	LOC109365867	uncharacterized LOC109365867
circ1469	MGA02	NC_015012.2	13465056	13545800	80744	+	intergenic	n/a		100545977	LOC100545977	serine/threonine-protein kinase MRCK alpha
circ1470	MGA02	NC_015012.2	13513511	13588503	74992	+	intergenic	n/a		100545360	LOC100545360	serine/threonine-protein kinase MRCK alpha-like	x
circ1471	MGA02	NC_015012.2	13575736	13608695	32959	+	intergenic	n/a		104909559	LOC104909559	serine/threonine-protein kinase MRCK alpha-like	x
circ1472	MGA02	NC_015012.2	14499488	14500358	870	-	intergenic	n/a		109366358	LOC109366358	neurexin-1-like
circ1473	MGA02	NC_015012.2	14506644	14578790	72146	-	intergenic	n/a		109366358	LOC109366358	neurexin-1-like
circ1474	MGA02	NC_015012.2	14506644	14703873	197229	-	intergenic	n/a		109366358	LOC109366358	neurexin-1-like
circ1475	MGA02	NC_015012.2	14578761	14703873	125112	-	intergenic	n/a		100545203	LOC100545203	neurexin-1-like
circ1476	MGA02	NC_015012.2	14700366	14716469	16103	-	intergenic	n/a		100545203	LOC100545203	neurexin-1-like	x
circ1477	MGA02	NC_015012.2	14716031	14752407	36376	-	intergenic	n/a		109365873	LOC109365873	uncharacterized LOC109365873
circ1478	MGA02	NC_015012.2	14752024	14759774	7750	-	intergenic	n/a		104909560	LOC104909560	neurexin-1-like
circ1479	MGA02	NC_015012.2	14759571	14767760	8189	-	intergenic	n/a		104909560	LOC104909560	neurexin-1-like
circ1480	MGA02	NC_015012.2	14759571	14787885	28314	-	intergenic	n/a		104909560	LOC104909560	neurexin-1-like
circ1481	MGA02	NC_015012.2	14767638	14814823	47185	-	intergenic	n/a		104909560	LOC104909560	neurexin-1-like
circ1482	MGA02	NC_015012.2	14794476	14898291	103815	-	intergenic	n/a		104909560	LOC104909560	neurexin-1-like	x
circ1483	MGA02	NC_015012.2	14898110	15040831	142721	-	intergenic	n/a		100544433	LOC100544433	neurexin-1-beta-like	x
circ1484	MGA02	NC_015012.2	15040660	15076996	36336	-	intergenic	n/a		100544433	LOC100544433	neurexin-1-beta-like
circ1485	MGA02	NC_015012.2	15040660	15078536	37876	-	intergenic	n/a		100544433	LOC100544433	neurexin-1-beta-like	x
circ1486	MGA02	NC_015012.2	15076677	15111796	35119	-	exon	100544433	LOC100544433	100544433	LOC100544433	neurexin-1-beta-like
circ1487	MGA02	NC_015012.2	15111709	15167087	55378	-	intergenic	n/a		100544433	LOC100544433	neurexin-1-beta-like
circ1488	MGA02	NC_015012.2	15111718	15167087	55369	-	intergenic	n/a		100544433	LOC100544433	neurexin-1-beta-like
circ1489	MGA02	NC_015012.2	15548207	15578557	30350	+	intergenic	n/a		100303684	LHCGR	luteinizing hormone/choriogonadotropin receptor
circ1490	MGA02	NC_015012.2	15548207	15578562	30355	+	intergenic	n/a		100303684	LHCGR	luteinizing hormone/choriogonadotropin receptor
circ1491	MGA02	NC_015012.2	15548215	15578557	30342	+	intergenic	n/a		100303684	LHCGR	luteinizing hormone/choriogonadotropin receptor
circ1492	MGA02	NC_015012.2	15581644	15603481	21837	+	intergenic	n/a		100543967	LOC100543967	TFIIA-alpha and beta-like factor
circ1493	MGA02	NC_015012.2	15584342	15603481	19139	+	intergenic	n/a		100543967	LOC100543967	TFIIA-alpha and beta-like factor
circ1494	MGA02	NC_015012.2	16052342	16052515	173	+	exon	100540164	PARP1	100540164	PARP1	poly(ADP-ribose) polymerase 1
circ1495	MGA02	NC_015012.2	17592876	17595162	2286	-	intergenic	n/a		109365883	LOC109365883	uncharacterized LOC109365883	x
circ1496	MGA02	NC_015012.2	20758361	20765982	7621	-	exon	100539286	VASH2	100539286	VASH2	vasohibin 2
circ1497	MGA02	NC_015012.2	26157173	26158208	1035	-	exon	100544539	CALM2	100544539	CALM2	calmodulin 2
circ1498	MGA02	NC_015012.2	26157173	26158211	1038	-	exon	100544539	CALM2	100544539	CALM2	calmodulin 2
circ1499	MGA02	NC_015012.2	26157197	26158283	1086	-	exon	100544539	CALM2	100544539	CALM2	calmodulin 2
circ1500	MGA02	NC_015012.2	26827480	26838922	11442	-	intergenic	n/a		100549046	LOC100549046	formin-2-like
circ1501	MGA02	NC_015012.2	26838775	26852608	13833	-	intergenic	n/a		100549046	LOC100549046	formin-2-like
circ1502	MGA02	NC_015012.2	26859438	26915944	56506	-	intergenic	n/a		100549046	LOC100549046	formin-2-like
circ1503	MGA02	NC_015012.2	26915852	26936623	20771	-	intergenic	n/a		100549046	LOC100549046	formin-2-like
circ1504	MGA02	NC_015012.2	26993103	27015103	22000	+	intergenic	n/a		100548892	GREM2	gremlin 2, DAN family BMP antagonist
circ1505	MGA02	NC_015012.2	27382618	27422736	40118	-	intergenic	n/a		104909612	LOC104909612	uncharacterized LOC104909612
circ1506	MGA02	NC_015012.2	27412790	27424713	11923	-	intergenic	n/a		100548277	EXO1	exonuclease 1
circ1507	MGA02	NC_015012.2	27424609	27446005	21396	-	intergenic	n/a		104909613	LOC104909613	exonuclease 1-like	x
circ1508	MGA02	NC_015012.2	27429849	27451599	21750	-	intergenic	n/a		104909613	LOC104909613	exonuclease 1-like
circ1509	MGA02	NC_015012.2	27439577	27451599	12022	-	intergenic	n/a		104909613	LOC104909613	exonuclease 1-like
circ1510	MGA02	NC_015012.2	27510577	27524061	13484	+	intergenic	n/a		100547975	PLD5	phospholipase D family member 5
circ1511	MGA02	NC_015012.2	27523896	27587414	63518	+	intergenic	n/a		100547975	PLD5	phospholipase D family member 5
circ1512	MGA02	NC_015012.2	27523896	27591861	67965	+	intergenic	n/a		100547975	PLD5	phospholipase D family member 5
circ1513	MGA02	NC_015012.2	27839689	27927350	87661	+	intergenic	n/a		100544900	CEP170	centrosomal protein 170
circ1514	MGA02	NC_015012.2	27931897	27935638	3741	-	intergenic	n/a		100544592	LOC100544592	serologically defined colon cancer antigen 8 homolog
circ1515	MGA02	NC_015012.2	27935459	27954989	19530	-	intergenic	n/a		100544592	LOC100544592	serologically defined colon cancer antigen 8 homolog
circ1516	MGA02	NC_015012.2	27941363	28088027	146664	-	intergenic	n/a		100544592	LOC100544592	serologically defined colon cancer antigen 8 homolog
circ1517	MGA02	NC_015012.2	27941363	28099702	158339	-	intergenic	n/a		100544592	LOC100544592	serologically defined colon cancer antigen 8 homolog
circ1518	MGA02	NC_015012.2	27969606	28162624	193018	+	intergenic	n/a		100545672	AKT3	AKT serine/threonine kinase 3
circ1519	MGA02	NC_015012.2	28343296	28376924	33628	+	intergenic	n/a		100544434	LOC100544434	adenylosuccinate synthetase isozyme 2	x
circ1520	MGA02	NC_015012.2	28379712	28405687	25975	+	intergenic	n/a		104909617	LOC104909616	uncharacterized LOC104909616
circ1521	MGA02	NC_015012.2	28379712	28405974	26262	+	intergenic	n/a		104909617	LOC104909616	uncharacterized LOC104909616
circ1522	MGA02	NC_015012.2	28439076	28464854	25778	-	intergenic	n/a		100543968	HNRNPU	heterogeneous nuclear ribonucleoprotein U
circ1523	MGA02	NC_015012.2	28501222	28526839	25617	-	intergenic	n/a		100547668	EFCAB2	EF-hand calcium binding domain 2
circ1524	MGA02	NC_015012.2	28815989	28904495	88506	+	intergenic	n/a		104909329	LOC104909329	histone-lysine N-methyltransferase SMYD3-like
circ1525	MGA02	NC_015012.2	29148155	29184930	36775	+	intergenic	n/a		109366408	LOC109366408	histone-lysine N-methyltransferase SMYD3-like
circ1526	MGA02	NC_015012.2	29148155	29185424	37269	+	intergenic	n/a		109366408	LOC109366408	histone-lysine N-methyltransferase SMYD3-like
circ1527	MGA02	NC_015012.2	29182546	29194246	11700	+	intergenic	n/a		109365952	LOC109365952	uncharacterized LOC109365952
circ1528	MGA02	NC_015012.2	29264284	29293412	29128	+	intergenic	n/a		104909669	LOC104909669	kinesin-like protein KIF28P
circ1529	MGA02	NC_015012.2	29460635	29486034	25399	-	intergenic	n/a		104909620	LOC104909620	spastin-like	x
circ1530	MGA02	NC_015012.2	29465661	29486034	20373	-	intergenic	n/a		104909620	LOC104909620	spastin-like
circ1531	MGA02	NC_015012.2	29466943	29486034	19091	-	intergenic	n/a		104909620	LOC104909620	spastin-like
circ1532	MGA02	NC_015012.2	29470888	29486034	15146	-	intergenic	n/a		104909620	LOC104909620	spastin-like
circ1533	MGA02	NC_015012.2	29489272	29523472	34200	-	intergenic	n/a		100546290	QPCT	glutaminyl-peptide cyclotransferase
circ1534	MGA02	NC_015012.2	29498664	29526827	28163	+	intergenic	n/a		100546290	QPCT	glutaminyl-peptide cyclotransferase
circ1535	MGA02	NC_015012.2	29529266	29564262	34996	-	intergenic	n/a		100546134	LOC100546134	serine/threonine-protein kinase D3-like	x
circ1536	MGA02	NC_015012.2	29563412	29579459	16047	-	intergenic	n/a		100545978	NDUFAF7	NADH:ubiquinone oxidoreductase complex assembly factor 7	x
circ1537	MGA02	NC_015012.2	29579858	29597552	17694	-	intergenic	n/a		104909622	LOC104909622	uncharacterized LOC104909622
circ1538	MGA02	NC_015012.2	29597107	29627793	30686	-	intergenic	n/a		100545052	SULT6B1	sulfotransferase family 6B member 1
circ1539	MGA02	NC_015012.2	30635887	30790540	154653	-	intergenic	n/a		104909625	LOC104909625	cysteine-rich motor neuron 1 protein
circ1540	MGA02	NC_015012.2	30795547	30804523	8976	-	intergenic	n/a		100543817	LOC100543817	cysteine-rich motor neuron 1 protein	x
circ1541	MGA02	NC_015012.2	30801306	30806441	5135	-	intergenic	n/a		100543817	LOC100543817	cysteine-rich motor neuron 1 protein
circ1542	MGA02	NC_015012.2	30801306	30811447	10141	-	intergenic	n/a		100543817	LOC100543817	cysteine-rich motor neuron 1 protein
circ1543	MGA02	NC_015012.2	30806366	30824600	18234	-	intergenic	n/a		109365960	LOC109365960	uncharacterized LOC109365960
circ1544	MGA02	NC_015012.2	30832464	30929207	96743	-	intergenic	n/a		104909627	LOC104909627	uncharacterized LOC104909627
circ1545	MGA02	NC_015012.2	30887632	30954003	66371	+	intergenic	n/a		104909626	LOC104909626	uncharacterized LOC104909626	x
circ1546	MGA02	NC_015012.2	30936001	30956855	20854	+	intergenic	n/a		100543509	LOC100543509	striatin
circ1547	MGA02	NC_015012.2	30956691	30979217	22526	+	intergenic	n/a		104909629	LOC104909629	striatin-like	x
circ1548	MGA02	NC_015012.2	30988852	31007932	19080	+	intergenic	n/a		104909670	LOC104909670	HEAT repeat-containing protein 5B-like	x
circ1549	MGA02	NC_015012.2	31007753	31041411	33658	+	intergenic	n/a		100542574	LOC100542574	HEAT repeat-containing protein 5B	x
circ1550	MGA02	NC_015012.2	31007844	31041411	33567	+	intergenic	n/a		100542574	LOC100542574	HEAT repeat-containing protein 5B
circ1551	MGA02	NC_015012.2	31010449	31049388	38939	+	intergenic	n/a		100542574	LOC100542574	HEAT repeat-containing protein 5B
circ1552	MGA02	NC_015012.2	31043324	31052533	9209	-	intergenic	n/a		100543353	GPATCH11	G-patch domain containing 11	x
circ1553	MGA02	NC_015012.2	31049676	31057331	7655	+	intergenic	n/a		104909671	LOC104909671	interferon-induced, double-stranded RNA-activated protein kinase-like
circ1554	MGA02	NC_015012.2	31055975	31068752	12777	+	intergenic	n/a		100543196	LOC100543196	interferon-induced, double-stranded RNA-activated protein kinase-like
circ1555	MGA02	NC_015012.2	31271037	31283366	12329	-	intergenic	n/a		100541805	CDC42EP3	CDC42 effector protein 3
circ1556	MGA02	NC_015012.2	31272179	31283366	11187	-	intergenic	n/a		100541805	CDC42EP3	CDC42 effector protein 3
circ1557	MGA02	NC_015012.2	31272907	31283366	10459	-	intergenic	n/a		100541805	CDC42EP3	CDC42 effector protein 3
circ1558	MGA02	NC_015012.2	31333871	31387007	53136	-	intergenic	n/a		100542418	YIPF4	Yip1 domain family member 4
circ1559	MGA02	NC_015012.2	31352655	31387007	34352	-	intergenic	n/a		100542418	YIPF4	Yip1 domain family member 4
circ1560	MGA02	NC_015012.2	31384650	31391229	6579	-	intergenic	n/a		100542418	YIPF4	Yip1 domain family member 4
circ1561	MGA02	NC_015012.2	31398142	31491062	92920	-	intergenic	n/a		100542265	BIRC6	baculoviral IAP repeat containing 6	x
circ1562	MGA02	NC_015012.2	31503857	31574518	70661	-	intergenic	n/a		104909631	LOC104909631	baculoviral IAP repeat-containing protein 6-like	x
circ1563	MGA02	NC_015012.2	31595235	31602802	7567	-	intergenic	n/a		104909673	LOC104909673	tetratricopeptide repeat protein 27-like
circ1564	MGA02	NC_015012.2	31595235	31608075	12840	-	intergenic	n/a		104909673	LOC104909673	tetratricopeptide repeat protein 27-like	x
circ1565	MGA02	NC_015012.2	31599221	31608075	8854	-	intergenic	n/a		104909673	LOC104909673	tetratricopeptide repeat protein 27-like
circ1566	MGA02	NC_015012.2	31602663	31608075	5412	-	intergenic	n/a		104909673	LOC104909673	tetratricopeptide repeat protein 27-like
circ1567	MGA02	NC_015012.2	31605139	31628391	23252	-	intergenic	n/a		100541498	LOC100541498	uncharacterized LOC100541498	x
circ1568	MGA02	NC_015012.2	31615462	31642801	27339	-	intergenic	n/a		100541498	LOC100541498	uncharacterized LOC100541498
circ1569	MGA02	NC_015012.2	31615462	31644040	28578	-	intergenic	n/a		100541498	LOC100541498	uncharacterized LOC100541498
circ1570	MGA02	NC_015012.2	31615462	31669174	53712	-	intergenic	n/a		100541498	LOC100541498	uncharacterized LOC100541498	x
circ1571	MGA02	NC_015012.2	31646946	31684424	37478	-	intergenic	n/a		109365967	LOC109365967	tetratricopeptide repeat protein 27-like	x
circ1572	MGA02	NC_015012.2	31676837	31697338	20501	-	intergenic	n/a		109363692	LOC109363692	tetratricopeptide repeat protein 27-like	x
circ1573	MGA02	NC_015012.2	31692563	31720337	27774	-	intergenic	n/a		104909633	LOC104909633	tetratricopeptide repeat protein 27-like
circ1574	MGA02	NC_015012.2	31757356	31780013	22657	-	intergenic	n/a		104909634	LOC104909634	uncharacterized LOC104909634
circ1575	MGA02	NC_015012.2	31763493	31780013	16520	-	intergenic	n/a		104909634	LOC104909634	uncharacterized LOC104909634
circ1576	MGA02	NC_015012.2	31779838	31819679	39841	-	intergenic	n/a		104909635	LOC104909635	latent-transforming growth factor beta-binding protein 1-like
circ1577	MGA02	NC_015012.2	31819512	31838503	18991	-	intergenic	n/a		104909635	LOC104909635	latent-transforming growth factor beta-binding protein 1-like	x
circ1578	MGA02	NC_015012.2	31824813	31859320	34507	-	intergenic	n/a		104909635	LOC104909635	latent-transforming growth factor beta-binding protein 1-like
circ1579	MGA02	NC_015012.2	31859249	31925132	65883	-	intergenic	n/a		100542113	LOC100542113	latent-transforming growth factor beta-binding protein 1	x
circ1580	MGA02	NC_015012.2	31862087	31957015	94928	-	intergenic	n/a		100542113	LOC100542113	latent-transforming growth factor beta-binding protein 1	x
circ1581	MGA02	NC_015012.2	31940072	32001344	61272	-	intergenic	n/a		109365969	LOC109365969	uncharacterized LOC109365969
circ1582	MGA02	NC_015012.2	31960113	32020820	60707	+	intergenic	n/a		100541189	LOC100541189	protein FAM98A	x
circ1583	MGA02	NC_015012.2	31962698	32020820	58122	+	intergenic	n/a		100541189	LOC100541189	protein FAM98A
circ1584	MGA02	NC_015012.2	32061031	32082975	21944	-	intergenic	n/a		100540886	DLK2	delta like non-canonical Notch ligand 2
circ1585	MGA02	NC_015012.2	32096741	32121949	25208	-	intergenic	n/a		109365972	LOC109365972	uncharacterized LOC109365972
circ1586	MGA02	NC_015012.2	32096741	32137168	40427	-	intergenic	n/a		109365972	LOC109365972	uncharacterized LOC109365972
circ1587	MGA02	NC_015012.2	32201155	32217260	16105	+	intergenic	n/a		100539493	LOC100539493	epoxide hydrolase 1-like
circ1588	MGA02	NC_015012.2	32201155	32233132	31977	+	intergenic	n/a		100539493	LOC100539493	epoxide hydrolase 1-like
circ1589	MGA02	NC_015012.2	32217098	32233132	16034	+	intergenic	n/a		109365974	LOC109365974	uncharacterized LOC109365974
circ1590	MGA02	NC_015012.2	32234501	32320693	86192	+	intergenic	n/a		100538619	MRPS18A	mitochondrial ribosomal protein S18A
circ1591	MGA02	NC_015012.2	32234501	32320966	86465	+	intergenic	n/a		100538619	MRPS18A	mitochondrial ribosomal protein S18A	x
circ1592	MGA02	NC_015012.2	32696362	32723154	26792	-	intergenic	n/a		100549918	LOC100549918	CSC1-like protein 2	x
circ1593	MGA02	NC_015012.2	32696800	32723154	26354	-	intergenic	n/a		100549918	LOC100549918	CSC1-like protein 2
circ1594	MGA02	NC_015012.2	32726644	32726778	134	+	exon	100549763	CAPN11	100549763	CAPN11	calpain 11
circ1595	MGA02	NC_015012.2	32739155	32780901	41746	-	intergenic	n/a		104909644	LOC104909644	spectrin beta chain, non-erythrocytic 5-like
circ1596	MGA02	NC_015012.2	32739155	32790038	50883	-	intergenic	n/a		104909644	LOC104909644	spectrin beta chain, non-erythrocytic 5-like
circ1597	MGA02	NC_015012.2	32746902	32747258	356	-	exon	104909644	LOC104909644	104909644	LOC104909644	spectrin beta chain, non-erythrocytic 5-like
circ1598	MGA02	NC_015012.2	32753650	32780901	27251	-	intergenic	n/a		100538465	SLC35B2	solute carrier family 35 member B2
circ1599	MGA02	NC_015012.2	32877624	32877810	186	-	exon	100550686	CMTR1	100550686	CMTR1	cap methyltransferase 1
circ1600	MGA02	NC_015012.2	33416902	33537355	120453	+	intergenic	n/a		104909648	LOC104909648	uncharacterized LOC104909648	x
circ1601	MGA02	NC_015012.2	33760086	33784937	24851	+	intergenic	n/a		104909649	LOC104909649	uncharacterized LOC104909649
circ1602	MGA02	NC_015012.2	33784715	33821696	36981	+	intergenic	n/a		100548688	KCNK5	potassium two pore domain channel subfamily K member 5
circ1603	MGA02	NC_015012.2	34138743	34220842	82099	-	intergenic	n/a		100548077	DAAM2	dishevelled associated activator of morphogenesis 2
circ1604	MGA02	NC_015012.2	34220640	34303927	83287	-	intergenic	n/a		100548077	DAAM2	dishevelled associated activator of morphogenesis 2
circ1605	MGA02	NC_015012.2	34229018	34356883	127865	-	intergenic	n/a		100548077	DAAM2	dishevelled associated activator of morphogenesis 2	x
circ1606	MGA02	NC_015012.2	34720805	34846195	125390	+	intergenic	n/a		100547924	LRFN2	leucine rich repeat and fibronectin type III domain containing 2
circ1607	MGA02	NC_015012.2	34916449	34991115	74666	+	intergenic	n/a		104909655	LOC104909655	uncharacterized LOC104909655
circ1608	MGA02	NC_015012.2	34990992	35017065	26073	+	intergenic	n/a		104909655	LOC104909655	uncharacterized LOC104909655
circ1609	MGA02	NC_015012.2	34990992	35033845	42853	+	intergenic	n/a		104909655	LOC104909655	uncharacterized LOC104909655
circ1610	MGA02	NC_015012.2	35002231	35107184	104953	+	intergenic	n/a		104909655	LOC104909655	uncharacterized LOC104909655
circ1611	MGA02	NC_015012.2	35277322	35356184	78862	+	intergenic	n/a		100545312	LOC100545312	uncharacterized LOC100545312	x
circ1612	MGA02	NC_015012.2	35278632	35356184	77552	+	intergenic	n/a		100545312	LOC100545312	uncharacterized LOC100545312
circ1613	MGA02	NC_015012.2	35376241	35408130	31889	+	intergenic	n/a		109365999	LOC109365999	uncharacterized LOC109365999
circ1614	MGA02	NC_015012.2	35414119	35476219	62100	+	intergenic	n/a		104909676	LOC104909676	ribokinase-like	x
circ1615	MGA02	NC_015012.2	35414119	35477346	63227	+	intergenic	n/a		104909676	LOC104909676	ribokinase-like
circ1616	MGA02	NC_015012.2	35431581	35476219	44638	+	intergenic	n/a		104909676	LOC104909676	ribokinase-like
circ1617	MGA02	NC_015012.2	35435213	35442827	7614	-	intergenic	n/a		100545154	MRPL33	mitochondrial ribosomal protein L33
circ1618	MGA02	NC_015012.2	35435213	35466613	31400	-	intergenic	n/a		100545154	MRPL33	mitochondrial ribosomal protein L33
circ1619	MGA02	NC_015012.2	35487211	35611525	124314	-	intergenic	n/a		100546696	BRE	brain and reproductive organ-expressed (TNFRSF1A modulator)
circ1620	MGA02	NC_015012.2	35500664	35611525	110861	-	intergenic	n/a		100546696	BRE	brain and reproductive organ-expressed (TNFRSF1A modulator)	x
circ1621	MGA02	NC_015012.2	35593470	35650834	57364	-	intergenic	n/a		104909657	LOC104909657	uncharacterized LOC104909657
circ1622	MGA02	NC_015012.2	35593474	35650834	57360	-	intergenic	n/a		104909657	LOC104909657	uncharacterized LOC104909657
circ1623	MGA02	NC_015012.2	35593821	35650834	57013	-	intergenic	n/a		104909657	LOC104909657	uncharacterized LOC104909657
circ1624	MGA02	NC_015012.2	35607875	35650834	42959	-	intergenic	n/a		104909657	LOC104909657	uncharacterized LOC104909657	x
circ1625	MGA02	NC_015012.2	36571505	36593281	21776	-	exon	100550274	ACTN2	100550274	ACTN2	actinin alpha 2
circ1626	MGA02	NC_015012.2	36571527	36593277	21750	+	exon	100550274	ACTN2	100550274	ACTN2	actinin alpha 2
circ1627	MGA02	NC_015012.2	38933151	38933289	138	+	exon	100542212	ACTA1	109366017	LOC109366017	uncharacterized LOC109366017
circ1628	MGA02	NC_015012.2	38933178	38933324	146	-	exon	100542212	ACTA1	109366017	LOC109366017	uncharacterized LOC109366017
circ1629	MGA02	NC_015012.2	38933290	38933491	201	+	exon	100542212	ACTA1	109366017	LOC109366017	uncharacterized LOC109366017
circ1630	MGA02	NC_015012.2	38933437	38933725	288	+	exon	100542212	ACTA1	109366017	LOC109366017	uncharacterized LOC109366017
circ1631	MGA02	NC_015012.2	38933445	38933760	315	+	exon	100542212	ACTA1	109366017	LOC109366017	uncharacterized LOC109366017
circ1632	MGA02	NC_015012.2	38934040	38934404	364	+	exon	100542212	ACTA1	109366017	LOC109366017	uncharacterized LOC109366017
circ1633	MGA02	NC_015012.2	38934044	38934416	372	+	exon	100542212	ACTA1	109366017	LOC109366017	uncharacterized LOC109366017
circ1634	MGA02	NC_015012.2	38934405	38934860	455	+	exon	100542212	ACTA1	109366017	LOC109366017	uncharacterized LOC109366017
circ1635	MGA02	NC_015012.2	42066672	42167945	101273	+	intergenic	n/a		109366040	LOC109366040	uncharacterized LOC109366040
circ1636	MGA02	NC_015012.2	42167830	42201927	34097	+	intergenic	n/a		109366040	LOC109366040	uncharacterized LOC109366040
circ1637	MGA02	NC_015012.2	42201844	42292715	90871	+	intergenic	n/a		109366040	LOC109366040	uncharacterized LOC109366040
circ1638	MGA02	NC_015012.2	42268731	42361699	92968	+	intergenic	n/a		109366040	LOC109366040	uncharacterized LOC109366040
circ1639	MGA02	NC_015012.2	42268731	42372707	103976	+	intergenic	n/a		109366040	LOC109366040	uncharacterized LOC109366040
circ1640	MGA02	NC_015012.2	42361536	42493537	132001	+	intergenic	n/a		100548078	LOC100548078	uncharacterized LOC100548078
circ1641	MGA02	NC_015012.2	42493140	42544944	51804	-	intergenic	n/a		109366041	LOC109366041	uncharacterized LOC109366041
circ1642	MGA02	NC_015012.2	42502596	42579610	77014	-	intergenic	n/a		109366425	LOC109366425	uncharacterized LOC109366425
circ1643	MGA02	NC_015012.2	42502596	42691659	189063	-	intergenic	n/a		109366425	LOC109366425	uncharacterized LOC109366425
circ1644	MGA02	NC_015012.2	42547201	42579610	32409	-	intergenic	n/a		109366425	LOC109366425	uncharacterized LOC109366425
circ1645	MGA02	NC_015012.2	42579439	42611513	32074	-	intergenic	n/a		109366425	LOC109366425	uncharacterized LOC109366425
circ1646	MGA02	NC_015012.2	42611364	42691659	80295	-	intergenic	n/a		109366425	LOC109366425	uncharacterized LOC109366425
circ1647	MGA02	NC_015012.2	42748937	42820295	71358	-	intergenic	n/a		100547775	QKI	QKI, KH domain containing RNA binding
circ1648	MGA02	NC_015012.2	42760747	42834738	73991	-	intergenic	n/a		100547775	QKI	QKI, KH domain containing RNA binding
circ1649	MGA02	NC_015012.2	42760747	42838006	77259	-	intergenic	n/a		100547775	QKI	QKI, KH domain containing RNA binding
circ1650	MGA02	NC_015012.2	42834651	42862196	27545	-	intergenic	n/a		100547775	QKI	QKI, KH domain containing RNA binding
circ1651	MGA02	NC_015012.2	42834651	42862217	27566	-	intergenic	n/a		100547775	QKI	QKI, KH domain containing RNA binding
circ1652	MGA02	NC_015012.2	42834651	42862220	27569	-	intergenic	n/a		100547775	QKI	QKI, KH domain containing RNA binding	x
circ1653	MGA02	NC_015012.2	42859167	42863535	4368	-	intergenic	n/a		104909707	LOC104909707	uncharacterized LOC104909707	x
circ1654	MGA02	NC_015012.2	42861924	42863535	1611	-	intergenic	n/a		104909707	LOC104909707	uncharacterized LOC104909707
circ1655	MGA02	NC_015012.2	42905330	42966011	60681	+	intergenic	n/a		109366042	LOC109366042	uncharacterized LOC109366042
circ1656	MGA02	NC_015012.2	42906105	42949840	43735	-	intergenic	n/a		109366042	LOC109366042	uncharacterized LOC109366042
circ1657	MGA02	NC_015012.2	42914739	42966011	51272	+	intergenic	n/a		109366043	LOC109366043	uncharacterized LOC109366043
circ1658	MGA02	NC_015012.2	42923131	42966011	42880	+	intergenic	n/a		109366043	LOC109366043	uncharacterized LOC109366043
circ1659	MGA02	NC_015012.2	43032661	43054801	22140	-	intergenic	n/a		109366044	LOC109366044	uncharacterized LOC109366044
circ1660	MGA02	NC_015012.2	43054702	43074201	19499	-	intergenic	n/a		109366044	LOC109366044	uncharacterized LOC109366044
circ1661	MGA02	NC_015012.2	43076237	43093008	16771	-	intergenic	n/a		109366044	LOC109366044	uncharacterized LOC109366044
circ1662	MGA02	NC_015012.2	43076237	43122799	46562	-	intergenic	n/a		109366044	LOC109366044	uncharacterized LOC109366044
circ1663	MGA02	NC_015012.2	43076237	43128004	51767	-	intergenic	n/a		109366044	LOC109366044	uncharacterized LOC109366044
circ1664	MGA02	NC_015012.2	43092486	43128717	36231	-	intergenic	n/a		109366045	LOC109366045	uncharacterized LOC109366045
circ1665	MGA02	NC_015012.2	43092545	43128717	36172	-	intergenic	n/a		109366045	LOC109366045	uncharacterized LOC109366045
circ1666	MGA02	NC_015012.2	43092806	43128717	35911	-	intergenic	n/a		109366045	LOC109366045	uncharacterized LOC109366045
circ1667	MGA02	NC_015012.2	43138427	43157023	18596	-	intergenic	n/a		109366046	LOC109366046	uncharacterized LOC109366046
circ1668	MGA02	NC_015012.2	43138427	43188998	50571	-	intergenic	n/a		104909708	LOC104909708	uncharacterized LOC104909708
circ1669	MGA02	NC_015012.2	43608727	43640402	31675	+	intergenic	n/a		104909709	LOC104909709	cAMP and cAMP-inhibited cGMP 3',5'-cyclic phosphodiesterase 10A
circ1670	MGA02	NC_015012.2	43632752	43651371	18619	+	intergenic	n/a		109366365	LOC109366365	cAMP and cAMP-inhibited cGMP 3',5'-cyclic phosphodiesterase 10A-like
circ1671	MGA02	NC_015012.2	43641028	43663945	22917	+	exon	100547620	LOC100547620	100547620	LOC100547620	cAMP and cAMP-inhibited cGMP 3',5'-cyclic phosphodiesterase 10A-like
circ1672	MGA02	NC_015012.2	43654223	43669656	15433	+	intron	100547620	LOC100547620	100547620	LOC100547620	cAMP and cAMP-inhibited cGMP 3',5'-cyclic phosphodiesterase 10A-like
circ1673	MGA02	NC_015012.2	43689604	43718659	29055	+	intergenic	n/a		100547620	LOC100547620	cAMP and cAMP-inhibited cGMP 3',5'-cyclic phosphodiesterase 10A-like
circ1674	MGA02	NC_015012.2	44513450	44514330	880	+	exon	100548997	TCP1	100548997	TCP1	t-complex 1
circ1675	MGA02	NC_015012.2	44558591	44562122	3531	+	exon	100550687	SOD2	100550687	SOD2	superoxide dismutase 2
circ1676	MGA02	NC_015012.2	49687907	49698742	10835	-	intergenic	n/a		109366070	LOC109366070	uncharacterized LOC109366070
circ1677	MGA02	NC_015012.2	49687907	49754877	66970	-	intergenic	n/a		109366070	LOC109366070	uncharacterized LOC109366070	x
circ1678	MGA02	NC_015012.2	49789944	49833966	44022	+	intergenic	n/a		104909729	LOC104909729	vacuolar protein 8-like
circ1679	MGA02	NC_015012.2	49919254	49933609	14355	+	intergenic	n/a		104909730	LOC104909730	mitogen-activated protein kinase kinase kinase 5-like	x
circ1680	MGA02	NC_015012.2	49925090	49937818	12728	+	intergenic	n/a		104909730	LOC104909730	mitogen-activated protein kinase kinase kinase 5-like
circ1681	MGA02	NC_015012.2	49936581	49952858	16277	+	intergenic	n/a		100551250	LOC100551250	mitogen-activated protein kinase kinase kinase 5
circ1682	MGA02	NC_015012.2	49941539	49959800	18261	+	intergenic	n/a		100551250	LOC100551250	mitogen-activated protein kinase kinase kinase 5
circ1683	MGA02	NC_015012.2	49954982	49992359	37377	+	intergenic	n/a		100551250	LOC100551250	mitogen-activated protein kinase kinase kinase 5
circ1684	MGA02	NC_015012.2	49955512	49992359	36847	+	intergenic	n/a		100551250	LOC100551250	mitogen-activated protein kinase kinase kinase 5
circ1685	MGA02	NC_015012.2	50018402	50041818	23416	-	intergenic	n/a		100551097	PEX7	peroxisomal biogenesis factor 7	x
circ1686	MGA02	NC_015012.2	50459394	50486704	27310	+	intergenic	n/a		100549869	LOC100549869	p53 apoptosis effector related to PMP-22-like	x
circ1687	MGA02	NC_015012.2	50489562	50561213	71651	-	intergenic	n/a		104909758	LOC104909758	brefeldin A-inhibited guanine nucleotide-exchange protein 3-like
circ1688	MGA02	NC_015012.2	50545052	50573592	28540	-	intergenic	n/a		100550328	LOC100550328	brefeldin A-inhibited guanine nucleotide-exchange protein 3-like
circ1689	MGA02	NC_015012.2	50598196	50629177	30981	+	intergenic	n/a		100550177	NHSL1	NHS like 1
circ1690	MGA02	NC_015012.2	50621897	50644787	22890	+	intergenic	n/a		109366074	LOC109366074	NHS-like protein 1
circ1691	MGA02	NC_015012.2	50644635	50744998	100363	+	intergenic	n/a		109366074	LOC109366074	NHS-like protein 1
circ1692	MGA02	NC_015012.2	50885450	50975501	90051	+	intergenic	n/a		104909736	LOC104909736	uncharacterized LOC104909736
circ1693	MGA02	NC_015012.2	51175380	51261828	86448	-	intergenic	n/a		104909738	LOC104909738	uncharacterized LOC104909738
circ1694	MGA02	NC_015012.2	51371212	51381554	10342	-	intergenic	n/a		104909738	LOC104909738	uncharacterized LOC104909738
circ1695	MGA02	NC_015012.2	51878559	51949574	71015	-	intergenic	n/a		109366431	LOC109366431	uncharacterized LOC109366431	x
circ1696	MGA02	NC_015012.2	51973719	52039301	65582	-	intergenic	n/a		100548479	ADGRG6	adhesion G protein-coupled receptor G6
circ1697	MGA02	NC_015012.2	51979841	52066488	86647	-	exon	100548479	ADGRG6	100548479	ADGRG6	adhesion G protein-coupled receptor G6
circ1698	MGA02	NC_015012.2	51981726	52066488	84762	-	exon	100548479	ADGRG6	100548479	ADGRG6	adhesion G protein-coupled receptor G6
circ1699	MGA02	NC_015012.2	52140618	52263736	123118	+	intergenic	n/a		100548637	HIVEP2	human immunodeficiency virus type I enhancer binding protein 2
circ1700	MGA02	NC_015012.2	52163969	52263736	99767	+	intergenic	n/a		100548637	HIVEP2	human immunodeficiency virus type I enhancer binding protein 2
circ1701	MGA02	NC_015012.2	52263564	52269399	5835	-	intergenic	n/a		109366078	LOC109366078	uncharacterized LOC109366078
circ1702	MGA02	NC_015012.2	52287601	52439043	151442	+	intergenic	n/a		109366079	LOC109366079	uncharacterized LOC109366079
circ1703	MGA02	NC_015012.2	52287601	52439048	151447	+	intergenic	n/a		109366079	LOC109366079	uncharacterized LOC109366079
circ1704	MGA02	NC_015012.2	52437535	52439898	2363	+	intergenic	n/a		104909740	LOC104909740	plasma alpha-L-fucosidase-like
circ1705	MGA02	NC_015012.2	52438951	52439880	929	+	intergenic	n/a		104909740	LOC104909740	plasma alpha-L-fucosidase-like
circ1706	MGA02	NC_015012.2	52438951	52439898	947	+	intergenic	n/a		104909740	LOC104909740	plasma alpha-L-fucosidase-like
circ1707	MGA02	NC_015012.2	52444091	52466371	22280	-	intergenic	n/a		104909740	LOC104909740	plasma alpha-L-fucosidase-like
circ1708	MGA02	NC_015012.2	52450062	52471229	21167	+	intergenic	n/a		104909740	LOC104909740	plasma alpha-L-fucosidase-like	x
circ1709	MGA02	NC_015012.2	52521359	52533625	12266	-	intergenic	n/a		109366082	LOC109366082	uncharacterized LOC109366082
circ1710	MGA02	NC_015012.2	52525110	52594395	69285	-	intergenic	n/a		109366083	LOC109366083	uncharacterized LOC109366083
circ1711	MGA02	NC_015012.2	52525159	52594395	69236	-	intergenic	n/a		109366083	LOC109366083	uncharacterized LOC109366083	x
circ1712	MGA02	NC_015012.2	52533458	52594395	60937	-	intergenic	n/a		109366083	LOC109366083	uncharacterized LOC109366083
circ1713	MGA02	NC_015012.2	52817575	52830775	13200	+	intergenic	n/a		104909760	LOC104909760	uncharacterized LOC104909760
circ1714	MGA02	NC_015012.2	52819041	52830629	11588	+	intergenic	n/a		104909760	LOC104909760	uncharacterized LOC104909760
circ1715	MGA02	NC_015012.2	52819041	52830775	11734	+	intergenic	n/a		104909760	LOC104909760	uncharacterized LOC104909760
circ1716	MGA02	NC_015012.2	52825773	52843595	17822	+	intergenic	n/a		100546639	LOC100546639	transmembrane protein 181	x
circ1717	MGA02	NC_015012.2	52884930	52956418	71488	+	intergenic	n/a		100546489	LOC100546489	tubby-related protein 4-like
circ1718	MGA02	NC_015012.2	53004309	53095018	90709	+	intergenic	n/a		100546337	SYNJ2	synaptojanin 2
circ1719	MGA02	NC_015012.2	53104664	53128691	24027	+	intergenic	n/a		104909747	LOC104909747	sorting nexin-9-like	x
circ1720	MGA02	NC_015012.2	53125898	53148397	22499	+	intergenic	n/a		100546181	LOC100546181	sorting nexin-9-like	x
circ1721	MGA02	NC_015012.2	53136841	53150504	13663	+	intergenic	n/a		100546181	LOC100546181	sorting nexin-9-like	x
circ1722	MGA02	NC_015012.2	53150382	53170980	20598	+	intergenic	n/a		109366090	LOC109366090	uncharacterized LOC109366090	x
circ1723	MGA02	NC_015012.2	53230124	53283752	53628	+	intergenic	n/a		100546025	LOC100546025	probable palmitoyltransferase ZDHHC14
circ1724	MGA02	NC_015012.2	53230124	53283764	53640	+	intergenic	n/a		100546025	LOC100546025	probable palmitoyltransferase ZDHHC14
circ1725	MGA02	NC_015012.2	53283592	53300287	16695	+	intergenic	n/a		100545872	TMEM242	transmembrane protein 242	x
circ1726	MGA02	NC_015012.2	53327593	53409324	81731	-	intergenic	n/a		100545872	TMEM242	transmembrane protein 242
circ1727	MGA02	NC_015012.2	53327593	53409494	81901	-	intergenic	n/a		100545872	TMEM242	transmembrane protein 242
circ1728	MGA02	NC_015012.2	53327593	53412976	85383	-	intergenic	n/a		100545872	TMEM242	transmembrane protein 242
circ1729	MGA02	NC_015012.2	53413747	53448209	34462	-	intergenic	n/a		100545722	ARID1B	AT-rich interaction domain 1B
circ1730	MGA02	NC_015012.2	53415127	53448209	33082	-	intergenic	n/a		100545722	ARID1B	AT-rich interaction domain 1B
circ1731	MGA02	NC_015012.2	53415127	53453262	38135	-	intergenic	n/a		100545722	ARID1B	AT-rich interaction domain 1B
circ1732	MGA02	NC_015012.2	53415391	53448209	32818	-	intergenic	n/a		100545722	ARID1B	AT-rich interaction domain 1B
circ1733	MGA02	NC_015012.2	53420872	53547303	126431	+	intergenic	n/a		100545722	ARID1B	AT-rich interaction domain 1B	x
circ1734	MGA02	NC_015012.2	53420872	53547309	126437	+	intergenic	n/a		100545722	ARID1B	AT-rich interaction domain 1B
circ1735	MGA02	NC_015012.2	53489838	53559800	69962	+	intergenic	n/a		104909751	LOC104909751	AT-rich interactive domain-containing protein 1B-like
circ1736	MGA02	NC_015012.2	53489838	53620969	131131	+	intergenic	n/a		104909751	LOC104909751	AT-rich interactive domain-containing protein 1B-like
circ1737	MGA02	NC_015012.2	53559759	53620969	61210	+	intergenic	n/a		109366093	LOC109366093	uncharacterized LOC109366093
circ1738	MGA02	NC_015012.2	53620859	53644846	23987	+	intergenic	n/a		109366094	LOC109366094	uncharacterized LOC109366094
circ1739	MGA02	NC_015012.2	53644706	53705409	60703	+	intergenic	n/a		109366095	LOC109366095	uncharacterized LOC109366095
circ1740	MGA02	NC_015012.2	53909440	53980202	70762	-	intergenic	n/a		104909753	LOC104909753	uncharacterized LOC104909753
circ1741	MGA02	NC_015012.2	53915594	53979280	63686	-	intergenic	n/a		104909753	LOC104909753	uncharacterized LOC104909753
circ1742	MGA02	NC_015012.2	53915594	53980202	64608	-	intergenic	n/a		104909753	LOC104909753	uncharacterized LOC104909753
circ1743	MGA02	NC_015012.2	55359387	55385554	26167	-	intergenic	n/a		109366104	LOC109366104	uncharacterized LOC109366104
circ1744	MGA02	NC_015012.2	55429374	55490071	60697	-	intergenic	n/a		100548535	RNF217	ring finger protein 217
circ1745	MGA02	NC_015012.2	55429374	55497662	68288	-	intergenic	n/a		100548535	RNF217	ring finger protein 217
circ1746	MGA02	NC_015012.2	55511858	55545250	33392	-	intergenic	n/a		100548384	LOC100548384	tumor protein D53 homolog
circ1747	MGA02	NC_015012.2	55543814	55563798	19984	-	intergenic	n/a		100547159	LOC100547159	uncharacterized LOC100547159
circ1748	MGA02	NC_015012.2	55779947	55853582	73635	-	intergenic	n/a		100547314	NCOA7	nuclear receptor coactivator 7
circ1749	MGA02	NC_015012.2	56278967	56300140	21173	-	intergenic	n/a		100546850	RSPO3	R-spondin 3
circ1750	MGA02	NC_015012.2	56295936	56357892	61956	-	intergenic	n/a		100546850	RSPO3	R-spondin 3
circ1751	MGA02	NC_015012.2	56363176	56376746	13570	-	intergenic	n/a		100546698	RNF146	ring finger protein 146
circ1752	MGA02	NC_015012.2	56379066	56400860	21794	+	intergenic	n/a		104909791	LOC104909791	ethylmalonyl-CoA decarboxylase-like	x
circ1753	MGA02	NC_015012.2	56379066	56411776	32710	+	intergenic	n/a		104909791	LOC104909791	ethylmalonyl-CoA decarboxylase-like	x
circ1754	MGA02	NC_015012.2	56390341	56419632	29291	+	intergenic	n/a		100546546	LOC100546546	ethylmalonyl-CoA decarboxylase
circ1755	MGA02	NC_015012.2	56570042	56602505	32463	+	intergenic	n/a		104909772	LOC104909772	uncharacterized LOC104909772
circ1756	MGA02	NC_015012.2	56598617	56681143	82526	+	intergenic	n/a		100546083	THEMIS	thymocyte selection associated
circ1757	MGA02	NC_015012.2	56612178	56698837	86659	+	intergenic	n/a		100545928	PTPRK	protein tyrosine phosphatase, receptor type K
circ1758	MGA02	NC_015012.2	56689915	56744221	54306	+	intergenic	n/a		104909774	LOC104909774	receptor-type tyrosine-protein phosphatase kappa-like
circ1759	MGA02	NC_015012.2	56732704	56831085	98381	+	intergenic	n/a		104909792	LOC104909792	receptor-type tyrosine-protein phosphatase kappa-like
circ1760	MGA02	NC_015012.2	56830792	56838971	8179	+	intergenic	n/a		104909792	LOC104909792	receptor-type tyrosine-protein phosphatase kappa-like
circ1761	MGA02	NC_015012.2	56838797	56861510	22713	+	intergenic	n/a		109366114	LOC109366114	uncharacterized LOC109366114
circ1762	MGA02	NC_015012.2	57112377	57185923	73546	-	intergenic	n/a		109366116	LOC109366116	laminin subunit alpha-2-like
circ1763	MGA02	NC_015012.2	57163512	57231477	67965	-	intergenic	n/a		109366116	LOC109366116	laminin subunit alpha-2-like
circ1764	MGA02	NC_015012.2	57209941	57282648	72707	-	intergenic	n/a		100545624	LOC100545624	laminin subunit alpha-2-like
circ1765	MGA02	NC_015012.2	57243471	57346585	103114	-	exon	100545470	LOC100545470	100545470	LOC100545470	laminin subunit alpha-2-like
circ1766	MGA02	NC_015012.2	57313154	57354616	41462	-	intergenic	n/a		100545470	LOC100545470	laminin subunit alpha-2-like
circ1767	MGA02	NC_015012.2	57349294	57355571	6277	-	intergenic	n/a		104909793	LOC104909793	laminin subunit alpha-2-like	x
circ1768	MGA02	NC_015012.2	57355409	57381888	26479	-	intergenic	n/a		104909793	LOC104909793	laminin subunit alpha-2-like	x
circ1769	MGA02	NC_015012.2	57356880	57389781	32901	-	intergenic	n/a		104909793	LOC104909793	laminin subunit alpha-2-like
circ1770	MGA02	NC_015012.2	57356880	57390856	33976	-	intergenic	n/a		104909793	LOC104909793	laminin subunit alpha-2-like	x
circ1771	MGA02	NC_015012.2	57392648	57454691	62043	-	intergenic	n/a		100545053	LOC100545053	laminin subunit alpha-2	x
circ1772	MGA02	NC_015012.2	57420114	57465435	45321	+	intergenic	n/a		104909775	LOC104909775	uncharacterized LOC104909775	x
circ1773	MGA02	NC_015012.2	57456474	57480702	24228	+	intergenic	n/a		100544901	LOC100544901	rho GTPase-activating protein 18	x
circ1774	MGA02	NC_015012.2	57471890	57498664	26774	+	intergenic	n/a		104909795	LOC104909795	rho GTPase-activating protein 18-like	x
circ1775	MGA02	NC_015012.2	57578859	57606833	27974	-	intergenic	n/a		104909796	LOC104909796	lethal(3)malignant brain tumor-like protein 3
circ1776	MGA02	NC_015012.2	57578952	57606833	27881	-	intergenic	n/a		104909796	LOC104909796	lethal(3)malignant brain tumor-like protein 3
circ1777	MGA02	NC_015012.2	57579194	57606833	27639	-	intergenic	n/a		104909796	LOC104909796	lethal(3)malignant brain tumor-like protein 3
circ1778	MGA02	NC_015012.2	57579292	57606833	27541	-	intergenic	n/a		104909796	LOC104909796	lethal(3)malignant brain tumor-like protein 3
circ1779	MGA02	NC_015012.2	57586708	57628921	42213	-	intergenic	n/a		104909796	LOC104909796	lethal(3)malignant brain tumor-like protein 3
circ1780	MGA02	NC_015012.2	57611962	57682377	70415	-	intergenic	n/a		100543818	LOC100543818	lethal(3)malignant brain tumor-like protein 3
circ1781	MGA02	NC_015012.2	57809034	57915653	106619	+	intergenic	n/a		109366369	LOC109366369	band 4.1-like protein 2
circ1782	MGA02	NC_015012.2	57809034	57916864	107830	+	intergenic	n/a		109366369	LOC109366369	band 4.1-like protein 2	x
circ1783	MGA02	NC_015012.2	57809034	57970877	161843	+	intergenic	n/a		109366369	LOC109366369	band 4.1-like protein 2
circ1784	MGA02	NC_015012.2	57809285	57915653	106368	+	intergenic	n/a		109366369	LOC109366369	band 4.1-like protein 2	x
circ1785	MGA02	NC_015012.2	57809285	57916864	107579	+	intergenic	n/a		109366369	LOC109366369	band 4.1-like protein 2
circ1786	MGA02	NC_015012.2	57809285	57970877	161592	+	intergenic	n/a		109366369	LOC109366369	band 4.1-like protein 2
circ1787	MGA02	NC_015012.2	57811360	57915653	104293	+	intergenic	n/a		109366369	LOC109366369	band 4.1-like protein 2
circ1788	MGA02	NC_015012.2	57811360	57970877	159517	+	intergenic	n/a		109366369	LOC109366369	band 4.1-like protein 2
circ1789	MGA02	NC_015012.2	57812013	57970877	158864	+	intergenic	n/a		109366369	LOC109366369	band 4.1-like protein 2
circ1790	MGA02	NC_015012.2	57813415	57815508	2093	+	exon	109366369	LOC109366369	109366369	LOC109366369	band 4.1-like protein 2
circ1791	MGA02	NC_015012.2	57913301	57970877	57576	+	intergenic	n/a		104909779	LOC104909779	uncharacterized LOC104909779	x
circ1792	MGA02	NC_015012.2	57927588	57978808	51220	+	intergenic	n/a		100543354	EPB41L2	erythrocyte membrane protein band 4.1 like 2
circ1793	MGA02	NC_015012.2	57927588	57999681	72093	+	intergenic	n/a		100543354	EPB41L2	erythrocyte membrane protein band 4.1 like 2
circ1794	MGA02	NC_015012.2	57978641	57999681	21040	+	intergenic	n/a		109366117	LOC109366117	uncharacterized LOC109366117
circ1795	MGA02	NC_015012.2	58044631	58098899	54268	-	intergenic	n/a		100544435	LOC100544435	A-kinase anchor protein 7-like
circ1796	MGA02	NC_015012.2	58081077	58157081	76004	-	intergenic	n/a		100544435	LOC100544435	A-kinase anchor protein 7-like
circ1797	MGA02	NC_015012.2	58081077	58158014	76937	-	intergenic	n/a		100544435	LOC100544435	A-kinase anchor protein 7-like	x
circ1798	MGA02	NC_015012.2	58098755	58157081	58326	-	intergenic	n/a		104909781	LOC104909781	uncharacterized LOC104909781
circ1799	MGA02	NC_015012.2	58098755	58158014	59259	-	intergenic	n/a		104909781	LOC104909781	uncharacterized LOC104909781
circ1800	MGA02	NC_015012.2	58170180	58277346	107166	+	intergenic	n/a		100545205	MED23	mediator complex subunit 23
circ1801	MGA02	NC_015012.2	58170180	58277967	107787	+	intergenic	n/a		100545205	MED23	mediator complex subunit 23
circ1802	MGA02	NC_015012.2	58278995	58316780	37785	-	intergenic	n/a		100544125	LOC100544125	ectonucleotide pyrophosphatase/phosphodiesterase family member 1-like
circ1803	MGA02	NC_015012.2	58312904	58330982	18078	-	intergenic	n/a		104909260	LOC104909260	uncharacterized LOC104909260
circ1804	MGA02	NC_015012.2	58618480	58628867	10387	+	intergenic	n/a		100542266	STX7	syntaxin 7
circ1805	MGA02	NC_015012.2	58628649	58648749	20100	+	intergenic	n/a		109366123	LOC109366123	uncharacterized LOC109366123
circ1806	MGA02	NC_015012.2	58628777	58648749	19972	+	intergenic	n/a		109366123	LOC109366123	uncharacterized LOC109366123
circ1807	MGA02	NC_015012.2	58656613	58707939	51326	+	intergenic	n/a		100542889	TAAR1	trace amine associated receptor 1
circ1808	MGA02	NC_015012.2	58729879	58737103	7224	-	intergenic	n/a		100542419	RPS12	ribosomal protein S12
circ1809	MGA02	NC_015012.2	58729961	58737103	7142	-	intergenic	n/a		100542419	RPS12	ribosomal protein S12
circ1810	MGA02	NC_015012.2	58731767	58774262	42495	-	intergenic	n/a		100542419	RPS12	ribosomal protein S12
circ1811	MGA02	NC_015012.2	58732446	58774262	41816	-	intergenic	n/a		100542419	RPS12	ribosomal protein S12
circ1812	MGA02	NC_015012.2	58738350	58774262	35912	-	intergenic	n/a		104909786	LOC104909786	uncharacterized LOC104909786
circ1813	MGA02	NC_015012.2	58738950	58774262	35312	-	intergenic	n/a		104909786	LOC104909786	uncharacterized LOC104909786	x
circ1814	MGA02	NC_015012.2	58738950	58774284	35334	-	intergenic	n/a		104909786	LOC104909786	uncharacterized LOC104909786
circ1815	MGA02	NC_015012.2	58738950	58774828	35878	-	intergenic	n/a		104909786	LOC104909786	uncharacterized LOC104909786
circ1816	MGA02	NC_015012.2	58740184	58774262	34078	-	intergenic	n/a		104909786	LOC104909786	uncharacterized LOC104909786
circ1817	MGA02	NC_015012.2	58756446	58877686	121240	+	intergenic	n/a		104909786	LOC104909786	uncharacterized LOC104909786
circ1818	MGA02	NC_015012.2	58786851	58821112	34261	+	intergenic	n/a		104909786	LOC104909786	uncharacterized LOC104909786
circ1819	MGA02	NC_015012.2	58786851	58877686	90835	+	intergenic	n/a		104909787	LOC104909787	uncharacterized LOC104909787
circ1820	MGA02	NC_015012.2	58798804	58877686	78882	+	intergenic	n/a		104909787	LOC104909787	uncharacterized LOC104909787
circ1821	MGA02	NC_015012.2	58800446	58877686	77240	+	intergenic	n/a		104909787	LOC104909787	uncharacterized LOC104909787	x
circ1822	MGA02	NC_015012.2	58800944	58877686	76742	+	intergenic	n/a		104909787	LOC104909787	uncharacterized LOC104909787
circ1823	MGA02	NC_015012.2	58801303	58877686	76383	+	intergenic	n/a		104909787	LOC104909787	uncharacterized LOC104909787
circ1824	MGA02	NC_015012.2	58802730	58877686	74956	+	intergenic	n/a		104909787	LOC104909787	uncharacterized LOC104909787
circ1825	MGA02	NC_015012.2	58803313	58877686	74373	+	intergenic	n/a		104909787	LOC104909787	uncharacterized LOC104909787
circ1826	MGA02	NC_015012.2	58810196	58877686	67490	+	intergenic	n/a		104909787	LOC104909787	uncharacterized LOC104909787
circ1827	MGA02	NC_015012.2	58811768	58877686	65918	+	intergenic	n/a		104909787	LOC104909787	uncharacterized LOC104909787
circ1828	MGA02	NC_015012.2	58820975	58877686	56711	+	intergenic	n/a		104909787	LOC104909787	uncharacterized LOC104909787
circ1829	MGA02	NC_015012.2	58931251	58971359	40108	-	intergenic	n/a		109366437	LOC109366437	uncharacterized LOC109366437
circ1830	MGA02	NC_015012.2	58955541	58971359	15818	-	intergenic	n/a		109366437	LOC109366437	uncharacterized LOC109366437
circ1831	MGA02	NC_015012.2	58957066	58971359	14293	-	intergenic	n/a		109366437	LOC109366437	uncharacterized LOC109366437
circ1832	MGA02	NC_015012.2	58971258	58994674	23416	-	intergenic	n/a		104909788	LOC104909788	eyes absent homolog 4-like
circ1833	MGA02	NC_015012.2	58971258	59011760	40502	-	intergenic	n/a		104909788	LOC104909788	eyes absent homolog 4-like
circ1834	MGA02	NC_015012.2	58971258	59048521	77263	-	intergenic	n/a		104909788	LOC104909788	eyes absent homolog 4-like
circ1835	MGA02	NC_015012.2	58994625	59048521	53896	-	intergenic	n/a		104909788	LOC104909788	eyes absent homolog 4-like
circ1836	MGA02	NC_015012.2	59042060	59092046	49986	-	intergenic	n/a		104909788	LOC104909788	eyes absent homolog 4-like	x
circ1837	MGA02	NC_015012.2	59042065	59090066	48001	-	intergenic	n/a		104909788	LOC104909788	eyes absent homolog 4-like
circ1838	MGA02	NC_015012.2	59069486	59122843	53357	-	intergenic	n/a		100539804	LOC100539804	eyes absent homolog 4-like	x
circ1839	MGA02	NC_015012.2	59236833	59266401	29568	-	intergenic	n/a		100539441	LOC100539441	uncharacterized LOC100539441
circ1840	MGA02	NC_015012.2	59250127	59274114	23987	+	intergenic	n/a		100539441	LOC100539441	uncharacterized LOC100539441
circ1841	MGA02	NC_015012.2	59250127	59283289	33162	+	intergenic	n/a		100539441	LOC100539441	uncharacterized LOC100539441	x
circ1842	MGA02	NC_015012.2	59304875	59309588	4713	+	intergenic	n/a		100541500	LOC100541500	serine/threonine-protein kinase Sgk1	x
circ1843	MGA02	NC_015012.2	59304875	59310765	5890	+	intergenic	n/a		100541500	LOC100541500	serine/threonine-protein kinase Sgk1
circ1844	MGA02	NC_015012.2	59438763	59480118	41355	-	intergenic	n/a		100546234	TAB3	TGF-beta activated kinase 1 and MAP3K7 binding protein 3
circ1845	MGA02	NC_015012.2	60019773	60022332	2559	+	exon	100548844	TRDN	100548844	TRDN	triadin
circ1846	MGA02	NC_015012.2	60019773	60023844	4071	+	exon	100548844	TRDN	100548844	TRDN	triadin
circ1847	MGA02	NC_015012.2	60099514	60105328	5814	+	intergenic	n/a		104909805	LOC104909805	triadin-like
circ1848	MGA02	NC_015012.2	60139727	60142830	3103	+	exon	104909805	LOC104909805	104909805	LOC104909805	triadin-like
circ1849	MGA02	NC_015012.2	61630134	61642972	12838	-	intergenic	n/a		100543391	LOC100543391	WD40 repeat-containing protein SMU1
circ1850	MGA02	NC_015012.2	61631663	61642972	11309	-	intergenic	n/a		100543391	LOC100543391	WD40 repeat-containing protein SMU1	x
circ1851	MGA02	NC_015012.2	61673698	61695999	22301	-	intergenic	n/a		100538979	LOC100538979	importin subunit alpha-6
circ1852	MGA02	NC_015012.2	61673698	61696093	22395	-	intergenic	n/a		100538979	LOC100538979	importin subunit alpha-6	x
circ1853	MGA02	NC_015012.2	61673703	61695999	22296	-	intergenic	n/a		100538979	LOC100538979	importin subunit alpha-6
circ1854	MGA02	NC_015012.2	61834512	61890155	55643	-	intergenic	n/a		104909827	LOC104909827	uncharacterized LOC104909827
circ1855	MGA02	NC_015012.2	61834512	61890454	55942	-	intergenic	n/a		104909827	LOC104909827	uncharacterized LOC104909827
circ1856	MGA02	NC_015012.2	61834673	61890155	55482	-	intergenic	n/a		104909827	LOC104909827	uncharacterized LOC104909827	x
circ1857	MGA02	NC_015012.2	61834673	61890454	55781	-	intergenic	n/a		104909827	LOC104909827	uncharacterized LOC104909827
circ1858	MGA02	NC_015012.2	62256123	62306761	50638	-	intergenic	n/a		100550890	SLC35F1	solute carrier family 35 member F1
circ1859	MGA02	NC_015012.2	62266873	62367645	100772	+	intergenic	n/a		100550890	SLC35F1	solute carrier family 35 member F1
circ1860	MGA02	NC_015012.2	62280734	62360852	80118	-	intergenic	n/a		100550890	SLC35F1	solute carrier family 35 member F1
circ1861	MGA02	NC_015012.2	62373924	62417724	43800	+	intergenic	n/a		104909817	LOC104909817	uncharacterized LOC104909817
circ1862	MGA02	NC_015012.2	62448045	62455215	7170	-	intergenic	n/a		109366137	LOC109366137	uncharacterized LOC109366137
circ1863	MGA02	NC_015012.2	62448045	62457380	9335	-	intergenic	n/a		109366137	LOC109366137	uncharacterized LOC109366137
circ1864	MGA02	NC_015012.2	62448045	62460645	12600	-	intergenic	n/a		109366137	LOC109366137	uncharacterized LOC109366137
circ1865	MGA02	NC_015012.2	62455182	62460645	5463	-	intergenic	n/a		109366448	LOC109366448	uncharacterized LOC109366448
circ1866	MGA02	NC_015012.2	62455182	62464499	9317	-	intergenic	n/a		109366448	LOC109366448	uncharacterized LOC109366448
circ1867	MGA02	NC_015012.2	62455182	62464811	9629	-	intergenic	n/a		109366448	LOC109366448	uncharacterized LOC109366448
circ1868	MGA02	NC_015012.2	62457592	62464811	7219	-	intergenic	n/a		109366448	LOC109366448	uncharacterized LOC109366448
circ1869	MGA02	NC_015012.2	62457675	62464811	7136	-	intergenic	n/a		109366448	LOC109366448	uncharacterized LOC109366448
circ1870	MGA02	NC_015012.2	62458110	62464811	6701	-	intergenic	n/a		109366448	LOC109366448	uncharacterized LOC109366448
circ1871	MGA02	NC_015012.2	62472126	62503398	31272	+	intergenic	n/a		104909829	LOC104909829	centrosomal protein of 85 kDa-like pseudogene
circ1872	MGA02	NC_015012.2	62530597	62606774	76177	+	intergenic	n/a		100550074	LOC100550074	DNA helicase MCM9
circ1873	MGA02	NC_015012.2	62624291	62641417	17126	+	intergenic	n/a		104909821	LOC104909821	protein FAM184A-like
circ1874	MGA02	NC_015012.2	62624291	62642063	17772	+	intergenic	n/a		104909821	LOC104909821	protein FAM184A-like
circ1875	MGA02	NC_015012.2	62638880	62658816	19936	+	intergenic	n/a		104909830	LOC104909830	protein FAM184A-like
circ1876	MGA02	NC_015012.2	62644342	62687666	43324	+	intergenic	n/a		104909822	LOC104909822	protein FAM184A-like
circ1877	MGA02	NC_015012.2	62644355	62687666	43311	+	intergenic	n/a		104909822	LOC104909822	protein FAM184A-like
circ1878	MGA02	NC_015012.2	62730967	62857258	126291	+	intergenic	n/a		100549765	MAN1A1	mannosidase alpha class 1A member 1
circ1879	MGA02	NC_015012.2	62965564	63086849	121285	+	intergenic	n/a		100545569	SESN1	sestrin 1
circ1880	MGA02	NC_015012.2	63158646	63160004	1358	-	intergenic	n/a		104909845	LOC104909845	uncharacterized LOC104909845
circ1881	MGA02	NC_015012.2	63159891	63190426	30535	-	intergenic	n/a		104909845	LOC104909845	uncharacterized LOC104909845
circ1882	MGA02	NC_015012.2	63159891	63191547	31656	-	intergenic	n/a		104909845	LOC104909845	uncharacterized LOC104909845
circ1883	MGA02	NC_015012.2	63202298	63202457	159	+	exon	100545257	CD164	100545257	CD164	CD164 molecule
circ1884	MGA02	NC_015012.2	63332732	63382749	50017	-	intergenic	n/a		109366155	LOC109366155	polyphosphoinositide phosphatase-like
circ1885	MGA02	NC_015012.2	63352540	63417341	64801	-	intergenic	n/a		100544646	FIG4	FIG4 phosphoinositide 5-phosphatase
circ1886	MGA02	NC_015012.2	63520518	63581601	61083	-	intergenic	n/a		100543760	CDC40	cell division cycle 40	x
circ1887	MGA02	NC_015012.2	63521564	63552214	30650	+	intergenic	n/a		100543760	CDC40	cell division cycle 40
circ1888	MGA02	NC_015012.2	63536565	63552214	15649	+	intergenic	n/a		100543760	CDC40	cell division cycle 40
circ1889	MGA02	NC_015012.2	63551986	63604480	52494	+	intergenic	n/a		100543606	METTL24	methyltransferase like 24	x
circ1890	MGA02	NC_015012.2	63619026	63655601	36575	+	intergenic	n/a		100543293	SLC22A16	solute carrier family 22 member 16
circ1891	MGA02	NC_015012.2	63626063	63655601	29538	+	intergenic	n/a		100543293	SLC22A16	solute carrier family 22 member 16
circ1892	MGA02	NC_015012.2	63674129	63781566	107437	+	intergenic	n/a		100543139	CDK19	cyclin dependent kinase 19
circ1893	MGA02	NC_015012.2	63687868	63774007	86139	+	intergenic	n/a		100543139	CDK19	cyclin dependent kinase 19
circ1894	MGA02	NC_015012.2	63687868	63781566	93698	+	intergenic	n/a		100543139	CDK19	cyclin dependent kinase 19
circ1895	MGA02	NC_015012.2	63687868	63782648	94780	+	intergenic	n/a		100543139	CDK19	cyclin dependent kinase 19
circ1896	MGA02	NC_015012.2	63687868	63782885	95017	+	intergenic	n/a		100543139	CDK19	cyclin dependent kinase 19
circ1897	MGA02	NC_015012.2	63764413	63784397	19984	+	intergenic	n/a		104909848	LOC104909848	cyclin-dependent kinase 19-like
circ1898	MGA02	NC_015012.2	63784322	63793846	9524	+	intergenic	n/a		104909848	LOC104909848	cyclin-dependent kinase 19-like
circ1899	MGA02	NC_015012.2	63872623	63907935	35312	-	intergenic	n/a		100544070	RPF2	ribosome production factor 2 homolog
circ1900	MGA02	NC_015012.2	63919376	63963555	44179	-	intergenic	n/a		104909849	LOC104909849	monocarboxylate transporter 10-like	x
circ1901	MGA02	NC_015012.2	63919376	63971968	52592	-	intergenic	n/a		104909849	LOC104909849	monocarboxylate transporter 10-like
circ1902	MGA02	NC_015012.2	63976911	64004570	27659	-	intergenic	n/a		104909837	LOC104909837	DNA polymerase zeta catalytic subunit-like
circ1903	MGA02	NC_015012.2	63977932	64007799	29867	+	intergenic	n/a		104909837	LOC104909837	DNA polymerase zeta catalytic subunit-like	x
circ1904	MGA02	NC_015012.2	64007684	64072976	65292	+	intergenic	n/a		109366161	LOC109366161	uncharacterized LOC109366161
circ1905	MGA02	NC_015012.2	64007684	64073856	66172	+	intergenic	n/a		109366161	LOC109366161	uncharacterized LOC109366161
circ1906	MGA02	NC_015012.2	64160224	64248000	87776	+	intergenic	n/a		100543914	LOC100543914	tyrosine-protein kinase Fyn	x
circ1907	MGA02	NC_015012.2	64207278	64264662	57384	+	intergenic	n/a		104909850	LOC104909850	tyrosine-protein kinase Fyn-like
circ1908	MGA02	NC_015012.2	64322910	64361490	38580	+	intergenic	n/a		104909839	LOC104909839	tubulin epsilon chain-like	x
circ1909	MGA02	NC_015012.2	64353207	64363680	10473	+	intergenic	n/a		100541905	LOC100541905	tubulin epsilon chain
circ1910	MGA02	NC_015012.2	64353207	64363823	10616	+	intergenic	n/a		100541905	LOC100541905	tubulin epsilon chain
circ1911	MGA02	NC_015012.2	64761938	64803349	41411	+	intergenic	n/a		109366451	LOC109366451	uncharacterized LOC109366451
circ1912	MGA02	NC_015012.2	65375382	65409860	34478	+	intergenic	n/a		100541289	HS3ST5	heparan sulfate-glucosamine 3-sulfotransferase 5
circ1913	MGA02	NC_015012.2	65377657	65409860	32203	+	intergenic	n/a		100541289	HS3ST5	heparan sulfate-glucosamine 3-sulfotransferase 5
circ1914	MGA02	NC_015012.2	65389166	65409860	20694	+	intergenic	n/a		100541289	HS3ST5	heparan sulfate-glucosamine 3-sulfotransferase 5
circ1915	MGA02	NC_015012.2	65389166	65435287	46121	+	intergenic	n/a		100541289	HS3ST5	heparan sulfate-glucosamine 3-sulfotransferase 5
circ1916	MGA02	NC_015012.2	65435081	65565287	130206	+	intergenic	n/a		100541138	LOC100541138	mitochondrial import inner membrane translocase subunit TIM14 pseudogene
circ1917	MGA02	NC_015012.2	65435081	65565585	130504	+	intergenic	n/a		100541138	LOC100541138	mitochondrial import inner membrane translocase subunit TIM14 pseudogene
circ1918	MGA02	NC_015012.2	66106381	66127368	20987	-	intergenic	n/a		100539748	COL10A1	collagen type X alpha 1 chain
circ1919	MGA02	NC_015012.2	66115588	66134304	18716	+	intergenic	n/a		100539748	COL10A1	collagen type X alpha 1 chain
circ1920	MGA02	NC_015012.2	66123643	66217732	94089	-	intergenic	n/a		100540524	NT5DC1	5'-nucleotidase domain containing 1
circ1921	MGA02	NC_015012.2	66134146	66173608	39462	+	intergenic	n/a		100540524	NT5DC1	5'-nucleotidase domain containing 1
circ1922	MGA02	NC_015012.2	66186111	66242637	56526	-	intergenic	n/a		100540524	NT5DC1	5'-nucleotidase domain containing 1	x
circ1923	MGA02	NC_015012.2	66608509	66611324	2815	+	exon	104909854	SEC63	104909854	SEC63	SEC63 homolog, protein translocation regulator
circ1924	MGA02	NC_015012.2	66630148	66731840	101692	+	intergenic	n/a		109366168	LOC109366168	autophagy protein 5-like
circ1925	MGA02	NC_015012.2	66635876	66714413	78537	+	intergenic	n/a		109366168	LOC109366168	autophagy protein 5-like
circ1926	MGA02	NC_015012.2	66635876	66721022	85146	+	intergenic	n/a		109366168	LOC109366168	autophagy protein 5-like
circ1927	MGA02	NC_015012.2	66635876	66731840	95964	+	intergenic	n/a		109366168	LOC109366168	autophagy protein 5-like	x
circ1928	MGA02	NC_015012.2	66659786	66731840	72054	+	intergenic	n/a		109366168	LOC109366168	autophagy protein 5-like
circ1929	MGA02	NC_015012.2	66703827	66747845	44018	+	intron	100548130	PRDM1	100548130	PRDM1	PR/SET domain 1
circ1930	MGA02	NC_015012.2	66703838	66747845	44007	+	intron	100548130	PRDM1	100548130	PRDM1	PR/SET domain 1	x
circ1931	MGA02	NC_015012.2	66703890	66747845	43955	+	intron	100548130	PRDM1	100548130	PRDM1	PR/SET domain 1
circ1932	MGA02	NC_015012.2	66765463	66804753	39290	-	intron	100548130	PRDM1	100548130	PRDM1	PR/SET domain 1
circ1933	MGA02	NC_015012.2	66803264	66827006	23742	-	intron	100548130	PRDM1	100548130	PRDM1	PR/SET domain 1
circ1934	MGA02	NC_015012.2	66805837	66855350	49513	-	intron	100548130	PRDM1	100548130	PRDM1	PR/SET domain 1
circ1935	MGA02	NC_015012.2	66830014	66860333	30319	+	intron	100548130	PRDM1	100548130	PRDM1	PR/SET domain 1
circ1936	MGA02	NC_015012.2	66830014	66860698	30684	+	intron	100548130	PRDM1	100548130	PRDM1	PR/SET domain 1	x
circ1937	MGA02	NC_015012.2	66830014	66862949	32935	+	intron	100548130	PRDM1	100548130	PRDM1	PR/SET domain 1
circ1938	MGA02	NC_015012.2	66831505	66860333	28828	+	intron	100548130	PRDM1	100548130	PRDM1	PR/SET domain 1
circ1939	MGA02	NC_015012.2	67002750	67045300	42550	+	intron	100548130	PRDM1	100548130	PRDM1	PR/SET domain 1	x
circ1940	MGA02	NC_015012.2	67002750	67071592	68842	+	intron	100548130	PRDM1	100548130	PRDM1	PR/SET domain 1
circ1941	MGA02	NC_015012.2	67045102	67071592	26490	+	intron	100548130	PRDM1	100548130	PRDM1	PR/SET domain 1
circ1942	MGA02	NC_015012.2	67045102	67120695	75593	+	intron	100548130	PRDM1	100548130	PRDM1	PR/SET domain 1
circ1943	MGA02	NC_015012.2	67071461	67120648	49187	+	intron	100548130	PRDM1	100548130	PRDM1	PR/SET domain 1
circ1944	MGA02	NC_015012.2	67071461	67120695	49234	+	intron	100548130	PRDM1	100548130	PRDM1	PR/SET domain 1	x
circ1945	MGA02	NC_015012.2	67171376	67194550	23174	-	intron	100548130	PRDM1	100548130	PRDM1	PR/SET domain 1
circ1946	MGA02	NC_015012.2	67171376	67225522	54146	-	intron	100548130	PRDM1	100548130	PRDM1	PR/SET domain 1	x
circ1947	MGA02	NC_015012.2	67171376	67234681	63305	-	intron	100548130	PRDM1	100548130	PRDM1	PR/SET domain 1
circ1948	MGA02	NC_015012.2	68967713	68980283	12570	+	intergenic	n/a		104909869	LOC104909869	protein MMS22-like
circ1949	MGA02	NC_015012.2	68976686	68993461	16775	+	intergenic	n/a		104909879	LOC104909879	protein MMS22-like
circ1950	MGA02	NC_015012.2	68990618	69015589	24971	+	intergenic	n/a		109366187	LOC109366187	uncharacterized LOC109366187
circ1951	MGA02	NC_015012.2	68996051	69050033	53982	+	intergenic	n/a		100538825	LOC100538825	protein MMS22-like
circ1952	MGA02	NC_015012.2	69000619	69050033	49414	+	intergenic	n/a		100538825	LOC100538825	protein MMS22-like
circ1953	MGA02	NC_015012.2	69689979	69715564	25585	+	intergenic	n/a		104909872	LOC104909872	uncharacterized LOC104909872
circ1954	MGA02	NC_015012.2	69692144	69715564	23420	+	intergenic	n/a		104909872	LOC104909872	uncharacterized LOC104909872
circ1955	MGA02	NC_015012.2	69724189	69744186	19997	+	intergenic	n/a		104909873	LOC104909873	uncharacterized LOC104909873
circ1956	MGA02	NC_015012.2	69724189	69745521	21332	+	intergenic	n/a		104909873	LOC104909873	uncharacterized LOC104909873
circ1957	MGA02	NC_015012.2	69724189	69745662	21473	+	intergenic	n/a		104909873	LOC104909873	uncharacterized LOC104909873	x
circ1958	MGA02	NC_015012.2	69724189	69767100	42911	+	intergenic	n/a		104909873	LOC104909873	uncharacterized LOC104909873
circ1959	MGA02	NC_015012.2	69724189	69784245	60056	+	intergenic	n/a		104909873	LOC104909873	uncharacterized LOC104909873
circ1960	MGA02	NC_015012.2	69734447	69767100	32653	+	intergenic	n/a		100549816	FBXL4	F-box and leucine rich repeat protein 4
circ1961	MGA02	NC_015012.2	69744115	69767100	22985	+	intergenic	n/a		100549816	FBXL4	F-box and leucine rich repeat protein 4
circ1962	MGA02	NC_015012.2	69744115	69784245	40130	+	intergenic	n/a		100549816	FBXL4	F-box and leucine rich repeat protein 4
circ1963	MGA02	NC_015012.2	69760429	69784245	23816	+	intergenic	n/a		100549816	FBXL4	F-box and leucine rich repeat protein 4	x
circ1964	MGA02	NC_015012.2	69766887	69784245	17358	+	intergenic	n/a		100549816	FBXL4	F-box and leucine rich repeat protein 4
circ1965	MGA02	NC_015012.2	69961066	69993596	32530	+	intergenic	n/a		100549662	PNISR	PNN interacting serine and arginine rich protein	x
circ1966	MGA02	NC_015012.2	69978200	70027731	49531	+	intergenic	n/a		100549969	LOC100549969	ubiquitin carboxyl-terminal hydrolase 45-like	x
circ1967	MGA02	NC_015012.2	69980364	70027731	47367	+	intergenic	n/a		100549969	LOC100549969	ubiquitin carboxyl-terminal hydrolase 45-like
circ1968	MGA02	NC_015012.2	69996624	70028522	31898	+	intergenic	n/a		100551043	LOC100551043	ubiquitin carboxyl-terminal hydrolase 45-like
circ1969	MGA02	NC_015012.2	70035824	70056597	20773	+	intergenic	n/a		100550736	CCNC	cyclin C	x
circ1970	MGA02	NC_015012.2	70037132	70056597	19465	+	intergenic	n/a		100550736	CCNC	cyclin C
circ1971	MGA02	NC_015012.2	70495383	70529813	34430	+	intergenic	n/a		104909875	LOC104909875	activating signal cointegrator 1 complex subunit 3-like	x
circ1972	MGA02	NC_015012.2	70529589	70571767	42178	+	intergenic	n/a		104909876	LOC104909876	activating signal cointegrator 1 complex subunit 3-like	x
circ1973	MGA02	NC_015012.2	70555357	70577636	22279	+	intergenic	n/a		104909876	LOC104909876	activating signal cointegrator 1 complex subunit 3-like	x
circ1974	MGA02	NC_015012.2	70573314	70707229	133915	+	intergenic	n/a		104909883	LOC104909883	activating signal cointegrator 1 complex subunit 3-like	x
circ1975	MGA02	NC_015012.2	70589291	70760735	171444	+	intergenic	n/a		100549353	LOC100549353	activating signal cointegrator 1 complex subunit 3
circ1976	MGA02	NC_015012.2	79387641	79437164	49523	+	intergenic	n/a		100548946	COL12A1	collagen type XII alpha 1 chain
circ1977	MGA02	NC_015012.2	79387641	79437666	50025	+	intergenic	n/a		100548946	COL12A1	collagen type XII alpha 1 chain
circ1978	MGA02	NC_015012.2	79439723	79487432	47709	+	intergenic	n/a		100548792	LOC100548792	collagen alpha-1(XII) chain-like
circ1979	MGA02	NC_015012.2	79466820	79477906	11086	+	intergenic	n/a		100548792	LOC100548792	collagen alpha-1(XII) chain-like
circ1980	MGA02	NC_015012.2	79488459	79517312	28853	+	intergenic	n/a		104909920	LOC104909920	collagen alpha-1(XII) chain-like
circ1981	MGA02	NC_015012.2	79488459	79518689	30230	+	intergenic	n/a		104909920	LOC104909920	collagen alpha-1(XII) chain-like	x
circ1982	MGA02	NC_015012.2	79488465	79518689	30224	+	intergenic	n/a		104909920	LOC104909920	collagen alpha-1(XII) chain-like
circ1983	MGA02	NC_015012.2	79542400	79594947	52547	+	intergenic	n/a		104909921	FILIP1	filamin A interacting protein 1	x
circ1984	MGA02	NC_015012.2	79561666	79617095	55429	+	intergenic	n/a		104909921	FILIP1	filamin A interacting protein 1
circ1985	MGA02	NC_015012.2	79570831	79617095	46264	+	intergenic	n/a		104909921	FILIP1	filamin A interacting protein 1
circ1986	MGA02	NC_015012.2	79576865	79617095	40230	+	intergenic	n/a		104909921	FILIP1	filamin A interacting protein 1	x
circ1987	MGA02	NC_015012.2	79576869	79617095	40226	+	intergenic	n/a		104909921	FILIP1	filamin A interacting protein 1
circ1988	MGA02	NC_015012.2	79661407	79703345	41938	-	intergenic	n/a		104909917	SENP6	SUMO1/sentrin specific peptidase 6
circ1989	MGA02	NC_015012.2	79671249	79706287	35038	-	intergenic	n/a		104909917	SENP6	SUMO1/sentrin specific peptidase 6	x
circ1990	MGA02	NC_015012.2	79671269	79706287	35018	-	intergenic	n/a		104909917	SENP6	SUMO1/sentrin specific peptidase 6
circ1991	MGA02	NC_015012.2	79706061	79719373	13312	-	intergenic	n/a		104909917	SENP6	SUMO1/sentrin specific peptidase 6	x
circ1992	MGA02	NC_015012.2	79706198	79719373	13175	-	intergenic	n/a		104909917	SENP6	SUMO1/sentrin specific peptidase 6
circ1993	MGA02	NC_015012.2	79709546	79721121	11575	-	intergenic	n/a		104909917	SENP6	SUMO1/sentrin specific peptidase 6	x
circ1994	MGA02	NC_015012.2	79737776	79779420	41644	-	intergenic	n/a		104909922	LOC104909922	unconventional myosin-VI-like
circ1995	MGA02	NC_015012.2	79779323	79799412	20089	-	intergenic	n/a		100547719	MYO6	myosin VI
circ1996	MGA02	NC_015012.2	79780503	79816780	36277	-	intergenic	n/a		100547719	MYO6	myosin VI
circ1997	MGA02	NC_015012.2	79801243	79831102	29859	-	intergenic	n/a		104909918	LOC104909918	unconventional myosin-VI-like
circ1998	MGA02	NC_015012.2	79801243	79834869	33626	-	intergenic	n/a		104909918	LOC104909918	unconventional myosin-VI-like
[truncated: 6,926 more rows]
