# Supplementary material for: Data Mining Identifies Differentially Expressed Circular RNAs in Skeletal Muscle of Thermally Challenged Turkey Poults
Source: Front Physiol. 2021 Aug 25;12:732208. doi: 10.3389/fphys.2021.732208 (PMC8424120; doi:10.3389/fphys.2021.732208)
Supplement: Supplementary file 2 [file Table_2.XLSX]

## Sheet: Sheet1
Supplemental Table 2. Summary of confirmation of circRNA predictions by PCR and amplicon sequencing. For each investigated circRNA the forward and reverse primer sequences, number of flanking nucleotides, and predicted product length are given. Results of PCR amplification from pooled reverse transcribed RNase R depleted RNA and sequncing are as indicated.
ID	Forward Primer	Type	flank	Reverse Primer	flank	product length (bp)	PCR amplification depleted RNA	Sequencing	Results
circ0481	AGACTAGCCAGCCATCTGTTG	exon	56	TGCCCTATTCCATGCTGCTC	66	122	Y	Y	junction confirmed
circ0974	CGCTTCTCTCTGTGTCTCCC	intron	122	GTTTTGAGCAGCGTGTTCTCC	75	197	N		no amplification
circ1324	TCACAACAGATGCTGACCCTC	intron	112	TTTGTCTCCTTGTAGTGGGGAAG	73	185	Y	N	amplified, product did not sequence
circ1325	TTTCAAGACGTCCATCTGTTTG	intron	136	ACCTGCATTCTCTTCACCCAC	150	286	Y	Y	junction confirmed
circ1326	ACAATTGTTTTGATCTGTTCCTTGG	intron	118	GTAAAGGGAGGGAAAGCAGTG	113	231	Y	Y	junction confirmed
circ2683	AAGAAACTTATACCAGGGCACAGAC	exon	136	ACCATTTCCCTAGCTCTCTTACC	134	270	Y	N	amplified, product did not sequence
circ3428	ATTTCGTTCAGCCTGCGTTTC	exon	74	GTGGTTTAACACTTGATCCATGC	105	179	Y	N	amplified, product did not sequence
circ3430	TGAACTTATTTCGTTCAGCCTGC	exon	118	GTGGTTTAACACTTGATCCATGC	112	230	Y	N	amplified, product did not sequence
circ3945	CTCCACTAATGCCAGTTGCC	exon	131	ACTGAGTGTTTGGATCTTATGGC	179	310	Y	N	amplified, product did not sequence
circ3950	GCTCTGCAACACAAGGAGTC	exon	120	GGGCCACCTTGGGAACTAAG	110	230	Y	Y	junction confirmed
circ4159	TTGGTTGCATAGAAAATGTCCCAC	exon	79	CCTGACTTCCTCACCCAAAC	48	127	N		no amplification
circ4194	TGTGTCATTCATCACACCGAC	exon	125	ACAAGATGCCTCACCTTGCC	179	304	Y		amplified doublet
circ4283	CTGTCCTTCTTCAGCACTGGTC	intron	108	GAGCTACCCGCCCTCAAAG	125	233	Y	Y	junction confirmed
circ4490	TGGACATGCTGGGAATCGTG	exon	222	AGTAACATACAAACTCACCTTGTTC	145	367	Y	N	amplified, product did not sequence
circ4720	AGCAATCTACATGTGCCTCTCC	exon	156	GTACTGAGACCACACTCCTTGG	137	293	Y	Y	junction confirmed
circ5784	CAGCGCGTTTGTCTGTGTC	intron	154	ACACACACTGTGCTTCTCCAG	120	274	Y	N	amplified, product did not sequence
circ6719	CCAACACTCAGGTGTCCCAC	intron	150	TCATTCTGTTTAGCTGGAAGGG	103	253	Y	Y	junction confirmed, likely repetitive sequence
circ6752	GGCCTATGTATCTACAAATTCTCCC	intron	89	CTTGGCTTCCTGCTCCTCC	146	235	Y	Y	junction confirmed, likely repetitive sequence
circ6755	GTTTCTTTCCTTCCCTGCTTCC	intron	107	ACTGCTTTGCTCACATCACG	165	272	Y	Y	junction confirmed
circ7832	CTCCCTGTTAGCATCCCTCTG	exon	61	TACTGATGGGTAGGCTGGTG	53	114	Y	N	amplified, product did not sequence
circ8066	GTGTTTTAGAGCACTTTGCTGC	intron	181	ACCTCTTTGGACCTCTTTGGAG	145	326	Y	Y	junction confirmed
circ8106	TTCCTGCAAAAGGTAGGAATGAG	intron	137	TGCTCAGATAAAGAACGTTGCAG	111	248	Y	Y	junction confirmed
circ8213	ATTGCTGCCAATCTGTCTTGC	intron	149	GTCTCCGGAAATGTCTGATTACG	91	240	Y	Y	junction confirmed
circ8314	CTTCATGATGGAGTGTGTCAGC	intron	92	TTCCACATTTGGCACAAACTTC	91	183	Y	Y	junction confirmed
circ8482	AGATTTCCTTTCTTGTCCCTTTTC	exon	167	AACACATGCTTTCCCCATCC	182	349	N		no amplification
circ8493	TACGTAATTCCCATACTGGATGC	intron	129	CACTCTCCTTACCAAGCTGCTC	151	280	N		no amplification
circ8545	CCACCATGACAATCAGCCAAC	intron	189	ACAAGGGACCAGTTCAAGAGC	156	345	Y	N	amplified, product did not sequence
circ8549	AGATGGCGATCCTCCATTGC	intron	271	AGGTTAGAGTTGAGATTTACCTGC	145	416	Y	Y	junction confirmed
